# Supplementary material for: Deforestation effects on Attalea palms and their resident Rhodnius, vectors of Chagas disease, in eastern Amazonia
Source: PLoS One. 2021 May 20;16(5):e0252071. doi: 10.1371/journal.pone.0252071 (PMC8136634; doi:10.1371/journal.pone.0252071)
Supplement: S1 Dataset — (CSV) [file pone.0252071.s002.csv]

Region.Label	Area	Sample.Label	Effort	Distance	Locality
OGF	896000	aogf1	1200	3.596	L1
OGF	896000	aogf1	1200	3.672	L1
OGF	896000	aogf1	1200	12.724	L1
OGF	896000	aogf1	1200	15.736	L1
OGF	896000	aogf1	1200	9.330	L1
OGF	896000	aogf1	1200	15.408	L1
OGF	896000	aogf1	1200	6.899	L1
OGF	896000	aogf1	1200	0.971	L1
OGF	896000	aogf1	1200	3.676	L1
OGF	896000	aogf1	1200	9.839	L1
OGF	896000	aogf1	1200	12.194	L1
OGF	896000	aogf1	1200	1.060	L1
OGF	896000	aogf1	1200	8.385	L1
OGF	896000	aogf1	1200	12.346	L1
OGF	896000	aogf1	1200	4.257	L1
OGF	896000	aogf1	1200	4.136	L1
OGF	896000	aogf1	1200	14.000	L1
OGF	896000	aogf1	1200	4.001	L1
OGF	896000	aogf1	1200	9.241	L1
OGF	896000	aogf1	1200	7.749	L1
OGF	896000	aogf1	1200	16.479	L1
OGF	896000	aogf1	1200	14.835	L1
OGF	896000	aogf1	1200	13.383	L1
OGF	896000	aogf1	1200	1.112	L1
OGF	896000	aogf1	1200	20.355	L1
OGF	896000	aogf1	1200	1.372	L1
OGF	896000	aogf1	1200	13.027	L1
OGF	896000	aogf1	1200	0.972	L1
OGF	896000	aogf1	1200	5.309	L1
OGF	896000	aogf1	1200	27.868	L1
OGF	896000	aogf1	1200	7.283	L1
OGF	896000	aogf1	1200	21.392	L1
OGF	896000	aogf1	1200	7.441	L1
OGF	896000	aogf1	1200	0.000	L1
OGF	896000	aogf1	1200	15.937	L1
OGF	896000	aogf1	1200	15.000	L1
OGF	896000	aogf1	1200	15.000	L1
OGF	896000	aogf1	1200	10.000	L1
OGF	896000	aogf1	1200	8.487	L1
OGF	896000	aogf1	1200	16.358	L1
OGF	896000	aogf1	1200	5.752	L1
OGF	896000	aogf1	1200	28.911	L1
OGF	896000	aogf1	1200	12.587	L1
OGF	896000	aogf1	1200	18.763	L1
OGF	896000	aogf1	1200	14.573	L1
OGF	896000	aogf1	1200	7.891	L1
OGF	896000	aogf1	1200	0.500	L1
OGF	896000	aogf1	1200	2.608	L1
OGF	896000	aogf1	1200	15.206	L1
OGF	896000	aogf1	1200	0.600	L1
OGF	896000	aogf1	1200	3.075	L1
OGF	896000	aogf1	1200	2.663	L1
OGF	896000	aogf1	1200	4.198	L1
OGF	896000	aogf1	1200	9.049	L1
OGF	896000	aogf1	1200	40.000	L1
OGF	896000	aogf1	1200	2.054	L1
OGF	896000	aogf1	1200	12.000	L1
OGF	896000	aogf1	1200	40.000	L1
OGF	896000	aogf1	1200	15.101	L1
OGF	896000	aogf1	1200	4.227	L1
OGF	896000	aogf1	1200	5.997	L1
OGF	896000	aogf1	1200	14.971	L1
OGF	896000	aogf1	1200	2.212	L1
OGF	896000	aogf1	1200	1.540	L1
OGF	896000	aogf1	1200	22.196	L1
OGF	896000	aogf1	1200	22.511	L1
OGF	896000	aogf1	1200	1.674	L1
OGF	896000	aogf1	1200	3.763	L1
OGF	896000	aogf1	1200	15.124	L1
OGF	896000	aogf1	1200	12.182	L1
OGF	896000	aogf1	1200	1.600	L1
OGF	896000	aogf1	1200	0.876	L1
OGF	896000	aogf1	1200	11.617	L1
OGF	896000	aogf1	1200	19.722	L1
OGF	896000	aogf1	1200	4.482	L1
OGF	896000	aogf1	1200	9.056	L1
OGF	896000	aogf1	1200	6.024	L1
OGF	896000	aogf1	1200	1.230	L1
OGF	896000	aogf1	1200	13.056	L1
OGF	896000	aogf1	1200	4.550	L1
OGF	896000	aogf1	1200	4.730	L1
OGF	896000	aogf1	1200	3.144	L1
OGF	896000	aogf1	1200	7.851	L1
OGF	896000	aogf1	1200	7.586	L1
OGF	896000	aogf1	1200	8.177	L1
OGF	896000	aogf1	1200	12.784	L1
OGF	896000	aogf1	1200	19.182	L1
OGF	896000	aogf1	1200	12.290	L1
OGF	896000	aogf1	1200	10.857	L1
OGF	896000	aogf1	1200	13.430	L1
OGF	896000	aogf1	1200	22.000	L1
OGF	896000	aogf1	1200	14.411	L1
OGF	896000	aogf1	1200	16.495	L1
OGF	896000	aogf1	1200	11.461	L1
OGF	896000	aogf1	1200	0.866	L1
OGF	896000	aogf1	1200	6.539	L1
OGF	896000	aogf1	1200	10.510	L1
OGF	896000	aogf1	1200	1.942	L1
OGF	896000	aogf1	1200	12.644	L1
OGF	896000	aogf1	1200	10.724	L1
OGF	896000	aogf1	1200	10.857	L1
OGF	896000	aogf1	1200	5.658	L1
OGF	896000	aogf1	1200	0.937	L1
OGF	896000	aogf1	1200	6.658	L1
OGF	896000	aogf1	1200	7.808	L1
OGF	896000	aogf1	1200	3.863	L1
OGF	896000	aogf1	1200	8.892	L1
OGF	896000	aogf1	1200	8.674	L1
OGF	896000	aogf1	1200	9.062	L1
OGF	896000	aogf1	1200	13.790	L1
OGF	896000	aogf1	1200	14.140	L1
OGF	896000	aogf1	1200	6.466	L1
OGF	896000	aogf1	1200	1.958	L1
OGF	896000	aogf1	1200	14.595	L1
OGF	896000	aogf1	1200	10.676	L1
OGF	896000	aogf1	1200	12.501	L1
OGF	896000	aogf1	1200	3.543	L1
OGF	896000	aogf1	1200	5.896	L1
OGF	896000	aogf1	1200	1.401	L1
OGF	896000	aogf1	1200	3.399	L1
OGF	896000	aogf1	1200	16.990	L1
OGF	896000	aogf1	1200	9.607	L1
OGF	896000	aogf1	1200	4.458	L1
OGF	896000	aogf1	1200	11.529	L1
OGF	896000	aogf1	1200	15.824	L1
OGF	896000	aogf1	1200	6.641	L1
OGF	896000	aogf1	1200	14.580	L1
OGF	896000	aogf1	1200	0.807	L1
OGF	896000	aogf1	1200	2.429	L1
OGF	896000	aogf1	1200	12.145	L1
OGF	896000	aogf1	1200	10.698	L1
OGF	896000	aogf1	1200	11.436	L1
OGF	896000	aogf1	1200	5.114	L1
OGF	896000	aogf1	1200	15.566	L1
OGF	896000	aogf1	1200	6.377	L1
OGF	896000	aogf1	1200	12.595	L1
OGF	896000	aogf1	1200	11.127	L1
OGF	896000	aogf1	1200	8.653	L1
OGF	896000	aogf1	1200	0.737	L1
OGF	896000	aogf1	1200	6.905	L1
OGF	896000	cogf1	2000	24.000	L1
OGF	896000	cogf1	2000	11.500	L1
OGF	896000	cogf1	2000	11.000	L1
OGF	896000	cogf1	2000	26.000	L1
OGF	896000	cogf1	2000	33.000	L1
OGF	896000	cogf1	2000	12.500	L1
OGF	896000	cogf1	2000	9.000	L1
OGF	896000	cogf1	2000	11.500	L1
OGF	896000	cogf1	2000	26.000	L1
OGF	896000	cogf1	2000	20.000	L1
OGF	896000	cogf1	2000	38.000	L1
OGF	896000	cogf1	2000	5.000	L1
OGF	896000	cogf1	2000	1.000	L1
OGF	896000	cogf1	2000	1.500	L1
OGF	896000	cogf1	2000	13.100	L1
OGF	896000	cogf1	2000	24.000	L1
OGF	896000	cogf1	2000	12.000	L1
OGF	896000	cogf1	2000	10.700	L1
OGF	896000	cogf1	2000	12.100	L1
OGF	896000	cogf1	2000	12.000	L1
OGF	896000	cogf1	2000	11.000	L1
OGF	896000	cogf1	2000	12.000	L1
OGF	896000	cogf1	2000	13.000	L1
OGF	896000	cogf1	2000	2.000	L1
OGF	896000	cogf1	2000	8.200	L1
OGF	896000	cogf1	2000	17.000	L1
OGF	896000	cogf1	2000	17.000	L1
OGF	896000	cogf1	2000	10.400	L1
OGF	896000	cogf1	2000	1.000	L1
OGF	896000	cogf1	2000	13.600	L1
OGF	896000	cogf1	2000	8.200	L1
OGF	896000	cogf1	2000	2.100	L1
OGF	896000	cogf1	2000	10.800	L1
OGF	896000	cogf1	2000	28.000	L1
OGF	896000	cogf1	2000	4.500	L1
OGF	896000	cogf1	2000	4.500	L1
OGF	896000	cogf1	2000	14.500	L1
OGF	896000	cogf1	2000	16.000	L1
OGF	896000	cogf1	2000	0.500	L1
OGF	896000	cogf1	2000	8.000	L1
OGF	896000	cogf1	2000	9.000	L1
OGF	896000	cogf1	2000	15.000	L1
OGF	896000	cogf1	2000	29.000	L1
OGF	896000	cogf1	2000	0.500	L1
OGF	896000	cogf1	2000	14.000	L1
OGF	896000	cogf1	2000	15.000	L1
OGF	896000	cogf1	2000	17.500	L1
OGF	896000	cogf1	2000	0.500	L1
OGF	896000	cogf1	2000	12.000	L1
OGF	896000	cogf1	2000	16.000	L1
OGF	896000	cogf1	2000	17.000	L1
OGF	896000	cogf1	2000	12.000	L1
OGF	896000	cogf1	2000	15.200	L1
OGF	896000	cogf1	2000	1.000	L1
OGF	896000	cogf1	2000	3.400	L1
OGF	896000	cogf1	2000	6.200	L1
OGF	896000	cogf1	2000	14.400	L1
OGF	896000	cogf1	2000	3.000	L1
OGF	896000	cogf1	2000	7.500	L1
OGF	896000	cogf1	2000	17.500	L1
OGF	896000	cogf1	2000	18.000	L1
OGF	896000	cogf1	2000	10.000	L1
OGF	896000	cogf1	2000	14.000	L1
OGF	896000	cogf1	2000	12.000	L1
OGF	896000	cogf1	2000	15.000	L1
OGF	896000	cogf1	2000	9.100	L1
OGF	896000	cogf1	2000	0.300	L1
OGF	896000	cogf1	2000	6.200	L1
OGF	896000	cogf1	2000	6.300	L1
OGF	896000	cogf1	2000	9.400	L1
OGF	896000	cogf1	2000	9.500	L1
OGF	896000	cogf1	2000	12.900	L1
OGF	896000	cogf1	2000	0.300	L1
OGF	896000	cogf1	2000	0.300	L1
OGF	896000	cogf1	2000	7.400	L1
OGF	896000	cogf1	2000	14.000	L1
OGF	896000	cogf1	2000	0.300	L1
OGF	896000	cogf1	2000	5.700	L1
OGF	896000	cogf1	2000	15.300	L1
OGF	896000	cogf1	2000	13.200	L1
OGF	896000	cogf1	2000	16.500	L1
OGF	896000	cogf1	2000	19.500	L1
OGF	896000	cogf1	2000	24.000	L1
OGF	896000	cogf1	2000	20.000	L1
OGF	896000	cogf1	2000	19.000	L1
OGF	896000	cogf1	2000	0.500	L1
OGF	896000	cogf1	2000	11.000	L1
OGF	896000	cogf1	2000	17.500	L1
OGF	896000	cogf1	2000	18.000	L1
OGF	896000	cogf1	2000	6.100	L1
OGF	896000	cogf1	2000	26.200	L1
OGF	896000	cogf1	2000	36.000	L1
OGF	896000	cogf1	2000	35.500	L1
OGF	896000	cogf1	2000	38.900	L1
OGF	896000	cogf1	2000	0.900	L1
OGF	896000	cogf1	2000	5.000	L1
OGF	896000	cogf1	2000	5.500	L1
OGF	896000	cogf1	2000	6.500	L1
OGF	896000	cogf1	2000	0.500	L1
OGF	896000	cogf1	2000	12.000	L1
OGF	896000	cogf1	2000	11.400	L1
OGF	896000	cogf1	2000	4.300	L1
OGF	896000	cogf1	2000	12.000	L1
OGF	896000	cogf1	2000	0.500	L1
OGF	896000	cogf1	2000	13.000	L1
OGF	896000	cogf1	2000	10.000	L1
OGF	896000	cogf1	2000	7.800	L1
OGF	896000	cogf1	2000	13.000	L1
OGF	896000	cogf1	2000	2.500	L1
OGF	896000	cogf1	2000	10.600	L1
OGF	896000	cogf1	2000	8.000	L1
OGF	896000	cogf1	2000	9.000	L1
OGF	896000	cogf1	2000	9.000	L1
OGF	896000	cogf1	2000	11.300	L1
OGF	896000	cogf1	2000	12.300	L1
OGF	896000	cogf1	2000	0.300	L1
OGF	896000	cogf1	2000	24.000	L1
OGF	896000	cogf1	2000	31.000	L1
OGF	896000	cogf1	2000	32.000	L1
OGF	896000	cogf1	2000	2.000	L1
OGF	896000	cogf1	2000	2.000	L1
OGF	896000	cogf1	2000	0.900	L1
OGF	896000	cogf1	2000	1.000	L1
OGF	896000	cogf1	2000	21.000	L1
OGF	896000	cogf1	2000	20.000	L1
OGF	896000	cogf1	2000	25.000	L1
OGF	896000	cogf1	2000	33.000	L1
OGF	896000	cogf1	2000	34.000	L1
OGF	896000	cogf1	2000	36.000	L1
OGF	896000	cogf1	2000	12.000	L1
OGF	896000	cogf1	2000	4.800	L1
OGF	896000	cogf1	2000	4.800	L1
OGF	896000	cogf1	2000	4.500	L1
OGF	896000	cogf1	2000	18.000	L1
OGF	896000	cogf1	2000	13.000	L1
OGF	896000	cogf1	2000	18.000	L1
OGF	896000	cogf1	2000	10.000	L1
OGF	896000	cogf1	2000	1.500	L1
OGF	896000	cogf1	2000	20.000	L1
OGF	896000	cogf1	2000	22.000	L1
OGF	896000	cogf1	2000	2.000	L1
OGF	896000	cogf1	2000	3.600	L1
OGF	896000	cogf1	2000	3.000	L1
OGF	896000	cogf1	2000	0.300	L1
OGF	896000	cogf1	2000	0.900	L1
OGF	896000	cogf1	2000	0.900	L1
OGF	896000	cogf1	2000	2.300	L1
OGF	896000	cogf1	2000	5.000	L1
OGF	896000	cogf1	2000	13.000	L1
OGF	896000	cogf1	2000	0.900	L1
OGF	896000	cogf1	2000	20.000	L1
OGF	896000	cogf1	2000	25.300	L1
OGF	896000	cogf1	2000	17.000	L1
OGF	896000	cogf1	2000	30.000	L1
OGF	896000	cogf1	2000	14.000	L1
OGF	896000	cogf1	2000	5.700	L1
OGF	896000	cogf1	2000	5.600	L1
OGF	896000	cogf1	2000	5.500	L1
OGF	896000	cogf1	2000	12.600	L1
OGF	896000	cogf1	2000	22.600	L1
OGF	896000	cogf1	2000	0.200	L1
OGF	896000	cogf1	2000	2.000	L1
OGF	896000	cogf1	2000	0.900	L1
OGF	896000	cogf1	2000	12.000	L1
OGF	896000	cogf1	2000	0.900	L1
OGF	896000	cogf1	2000	10.100	L1
OGF	896000	cogf1	2000	4.400	L1
OGF	896000	cogf1	2000	5.800	L1
OGF	896000	cogf1	2000	6.800	L1
OGF	896000	cogf1	2000	9.600	L1
OGF	896000	cogf1	2000	19.000	L1
OGF	896000	cogf1	2000	18.400	L1
OGF	896000	cogf1	2000	15.800	L1
OGF	896000	cogf1	2000	11.900	L1
OGF	896000	cogf1	2000	12.600	L1
OGF	896000	cogf1	2000	11.200	L1
OGF	896000	cogf1	2000	5.000	L1
OGF	896000	cogf1	2000	0.100	L1
OGF	896000	cogf1	2000	3.400	L1
OGF	896000	cogf1	2000	2.000	L1
OGF	896000	cogf1	2000	11.000	L1
OGF	896000	cogf1	2000	2.800	L1
OGF	896000	cogf1	2000	16.000	L1
OGF	896000	cogf1	2000	8.900	L1
OGF	896000	cogf1	2000	9.000	L1
OGF	896000	cogf1	2000	6.000	L1
OGF	896000	cogf1	2000	24.000	L1
OGF	896000	cogf1	2000	12.000	L1
OGF	896000	cogf1	2000	5.000	L1
OGF	896000	cogf1	2000	16.000	L1
OGF	896000	cogf1	2000	14.000	L1
OGF	896000	cogf1	2000	4.400	L1
OGF	896000	cogf1	2000	8.200	L1
OGF	896000	cogf1	2000	20.200	L1
OGF	896000	cogf1	2000	0.300	L1
OGF	896000	cogf1	2000	2.000	L1
OGF	896000	cogf1	2000	2.500	L1
OGF	896000	cogf1	2000	1.500	L1
OGF	896000	cogf1	2000	3.400	L1
OGF	896000	cogf1	2000	16.000	L1
OGF	896000	cogf1	2000	19.000	L1
OGF	896000	cogf1	2000	9.800	L1
OGF	896000	cogf1	2000	16.300	L1
OGF	896000	cogf1	2000	39.000	L1
OGF	896000	cogf1	2000	23.000	L1
OGF	896000	cogf1	2000	17.000	L1
OGF	896000	cogf1	2000	15.000	L1
OGF	896000	cogf1	2000	0.300	L1
OGF	896000	cogf1	2000	11.800	L1
OGF	896000	cogf1	2000	0.500	L1
OGF	896000	cogf1	2000	4.100	L1
OGF	896000	cogf1	2000	9.700	L1
OGF	896000	cogf1	2000	0.100	L1
OGF	896000	cogf1	2000	6.100	L1
OGF	896000	cogf1	2000	6.200	L1
OGF	896000	cogf1	2000	1.800	L1
OGF	896000	cogf1	2000	2.800	L1
OGF	896000	cogf1	2000	6.300	L1
OGF	896000	cogf1	2000	9.000	L1
OGF	896000	cogf1	2000	13.000	L1
OGF	896000	cogf1	2000	13.700	L1
OGF	896000	cogf1	2000	20.000	L1
OGF	896000	cogf1	2000	2.000	L1
OGF	896000	cogf1	2000	8.800	L1
OGF	896000	cogf1	2000	9.800	L1
OGF	896000	cogf1	2000	4.800	L1
OGF	896000	cogf1	2000	5.500	L1
OGF	896000	cogf1	2000	1.000	L1
OGF	896000	cogf1	2000	17.800	L1
OGF	896000	cogf1	2000	21.000	L1
OGF	896000	cogf1	2000	2.000	L1
OGF	896000	cogf1	2000	8.200	L1
OGF	896000	cogf1	2000	12.000	L1
OGF	896000	cogf1	2000	20.700	L1
OGF	896000	cogf1	2000	29.500	L1
OGF	896000	cogf1	2000	31.000	L1
OGF	896000	cogf1	2000	40.000	L1
OGF	896000	cogf1	2000	3.000	L1
OGF	896000	cogf1	2000	7.500	L1
OGF	896000	cogf1	2000	12.000	L1
OGF	896000	cogf1	2000	4.700	L1
OGF	896000	cogf1	2000	12.100	L1
OGF	896000	cogf1	2000	8.400	L1
OGF	896000	cogf1	2000	14.400	L1
OGF	896000	cogf1	2000	1.700	L1
OGF	896000	cogf1	2000	4.700	L1
OGF	896000	cogf1	2000	0.300	L1
OGF	896000	cogf1	2000	3.000	L1
OGF	896000	cogf1	2000	10.700	L1
OGF	896000	cogf1	2000	7.900	L1
OGF	896000	cogf1	2000	0.300	L1
OGF	896000	cogf1	2000	3.900	L1
OGF	896000	cogf1	2000	15.800	L1
OGF	896000	cogf1	2000	0.400	L1
OGF	896000	cogf1	2000	8.400	L1
OGF	896000	cogf1	2000	3.800	L1
OGF	896000	cogf1	2000	8.400	L1
OGF	896000	cogf1	2000	15.200	L1
OGF	896000	cogf1	2000	6.700	L1
OGF	896000	cogf1	2000	13.000	L1
OGF	896000	cogf1	2000	12.500	L1
OGF	896000	cogf1	2000	3.800	L1
OGF	896000	cogf1	2000	11.000	L1
OGF	896000	cogf1	2000	18.500	L1
OGF	896000	cogf1	2000	19.000	L1
OGF	896000	cogf1	2000	23.000	L1
OGF	896000	cogf1	2000	33.000	L1
OGF	896000	cogf1	2000	33.500	L1
OGF	896000	cogf1	2000	39.500	L1
OGF	896000	cogf1	2000	1.500	L1
OGF	896000	cogf1	2000	6.900	L1
OGF	896000	cogf1	2000	17.500	L1
OGF	896000	cogf1	2000	18.000	L1
OGF	896000	cogf1	2000	9.500	L1
OGF	896000	cogf1	2000	12.000	L1
OGF	896000	cogf1	2000	15.700	L1
OGF	896000	cogf1	2000	21.000	L1
OGF	896000	cogf1	2000	16.000	L1
OGF	896000	cogf1	2000	21.500	L1
OGF	896000	cogf1	2000	30.000	L1
OGF	896000	cogf1	2000	36.000	L1
OGF	896000	cogf1	2000	20.000	L1
OGF	896000	cogf1	2000	2.000	L1
OGF	896000	cogf1	2000	12.700	L1
OGF	896000	cogf1	2000	16.000	L1
OGF	896000	cogf1	2000	20.000	L1
OGF	896000	cogf1	2000	29.000	L1
OGF	896000	cogf1	2000	7.000	L1
OGF	896000	cogf1	2000	20.000	L1
OGF	896000	cogf1	2000	21.000	L1
OGF	896000	cogf1	2000	0.300	L1
OGF	896000	cogf1	2000	9.600	L1
OGF	896000	cogf1	2000	9.000	L1
OGF	896000	cogf1	2000	14.000	L1
OGF	896000	cogf1	2000	33.000	L1
OGF	896000	cogf1	2000	39.000	L1
OGF	896000	cogf1	2000	14.000	L1
OGF	896000	cogf1	2000	11.000	L1
OGF	896000	cogf1	2000	18.300	L1
OGF	896000	cogf1	2000	29.000	L1
OGF	896000	cogf1	2000	34.300	L1
OGF	896000	cogf1	2000	35.000	L1
OGF	896000	cogf1	2000	19.700	L1
OGF	896000	cogf1	2000	20.000	L1
OGF	896000	cogf1	2000	13.100	L1
OGF	896000	cogf1	2000	11.200	L1
OGF	896000	cogf1	2000	26.300	L1
OGF	896000	cogf1	2000	38.200	L1
OGF	896000	cogf1	2000	2.000	L1
OGF	896000	cogf1	2000	2.500	L1
OGF	896000	cogf1	2000	12.500	L1
OGF	896000	cogf1	2000	6.500	L1
OGF	896000	cogf1	2000	0.300	L1
OGF	896000	cogf1	2000	4.600	L1
OGF	896000	cogf1	2000	15.600	L1
OGF	896000	cogf1	2000	9.100	L1
OGF	896000	cogf1	2000	2.600	L1
OGF	896000	cogf1	2000	14.000	L1
OGF	896000	cogf1	2000	10.000	L1
OGF	896000	cogf1	2000	14.400	L1
OGF	896000	cogf1	2000	21.500	L1
OGF	896000	cogf1	2000	20.000	L1
OGF	896000	cogf1	2000	27.300	L1
OGF	896000	cogf1	2000	39.500	L1
OGF	896000	cogf1	2000	40.000	L1
OGF	896000	cogf1	2000	1.600	L1
OGF	896000	cogf1	2000	7.300	L1
OGF	896000	cogf1	2000	9.100	L1
OGF	896000	cogf1	2000	13.700	L1
OGF	896000	cogf1	2000	2.500	L1
OGF	896000	cogf1	2000	3.500	L1
OGF	896000	cogf1	2000	2.200	L1
OGF	896000	cogf1	2000	10.500	L1
OGF	896000	cogf1	2000	16.000	L1
OGF	896000	cogf1	2000	23.000	L1
OGF	896000	cogf1	2000	33.100	L1
OGF	896000	cogf1	2000	1.800	L1
OGF	896000	cogf1	2000	1.800	L1
OGF	896000	cogf1	2000	7.700	L1
OGF	896000	cogf1	2000	12.400	L1
OGF	896000	cogf1	2000	20.900	L1
OGF	896000	cogf1	2000	27.000	L1
OGF	896000	cogf1	2000	36.000	L1
OGF	896000	cogf1	2000	37.000	L1
OGF	896000	cogf1	2000	5.500	L1
OGF	896000	cogf1	2000	7.500	L1
OGF	896000	cogf1	2000	12.500	L1
OGF	896000	cogf1	2000	19.500	L1
OGF	896000	cogf1	2000	0.300	L1
OGF	896000	cogf1	2000	5.800	L1
OGF	896000	cogf1	2000	0.500	L1
OGF	896000	cogf1	2000	7.200	L1
OGF	896000	cogf1	2000	7.300	L1
OGF	896000	cogf1	2000	13.000	L1
OGF	896000	cogf1	2000	23.000	L1
OGF	896000	cogf1	2000	33.000	L1
OGF	896000	cogf1	2000	40.000	L1
OGF	896000	cogf1	2000	26.000	L1
OGF	896000	cogf1	2000	4.500	L1
OGF	896000	cogf1	2000	5.000	L1
OGF	896000	cogf1	2000	7.400	L1
OGF	896000	cogf1	2000	0.800	L1
OGF	896000	cogf1	2000	7.500	L1
OGF	896000	cogf1	2000	5.400	L1
OGF	896000	cogf1	2000	12.000	L1
OGF	896000	cogf1	2000	8.500	L1
OGF	896000	cogf1	2000	8.600	L1
OGF	896000	cogf1	2000	4.400	L1
OGF	896000	cogf1	2000	10.800	L1
OGF	896000	cogf1	2000	15.800	L1
OGF	896000	cogf1	2000	32.000	L1
OGF	896000	cogf1	2000	20.100	L1
OGF	896000	cogf1	2000	10.200	L1
OGF	896000	cogf1	2000	1.600	L1
OGF	896000	cogf1	2000	4.100	L1
OGF	896000	cogf1	2000	3.500	L1
OGF	896000	cogf1	2000	21.000	L1
OGF	896000	cogf1	2000	2.600	L1
OGF	896000	cogf1	2000	3.400	L1
OGF	896000	cogf1	2000	7.400	L1
OGF	896000	cogf1	2000	17.000	L1
OGF	896000	cogf1	2000	15.000	L1
OGF	896000	cogf1	2000	2.700	L1
OGF	896000	cogf1	2000	30.000	L1
OGF	896000	cogf1	2000	8.000	L1
OGF	896000	cogf1	2000	0.800	L1
OGF	896000	cogf1	2000	5.000	L1
OGF	896000	cogf1	2000	12.100	L1
OGF	896000	cogf1	2000	11.000	L1
OGF	896000	cogf1	2000	15.100	L1
OGF	896000	cogf1	2000	21.900	L1
OGF	896000	cogf1	2000	28.000	L1
OGF	896000	cogf1	2000	3.300	L1
OGF	896000	cogf1	2000	1.000	L1
OGF	896000	cogf1	2000	1.000	L1
OGF	896000	cogf1	2000	13.000	L1
OGF	896000	cogf1	2000	18.000	L1
OGF	896000	cogf1	2000	20.000	L1
OGF	896000	cogf1	2000	10.000	L1
OGF	896000	cogf1	2000	20.000	L1
OGF	896000	cogf1	2000	0.900	L1
OGF	896000	cogf1	2000	3.500	L1
OGF	896000	cogf1	2000	16.700	L1
OGF	896000	cogf1	2000	24.500	L1
OGF	896000	cogf1	2000	25.000	L1
OGF	896000	cogf1	2000	6.900	L1
OGF	896000	cogf1	2000	3.400	L1
OGF	896000	cogf1	2000	6.000	L1
OGF	896000	cogf1	2000	1.600	L1
OGF	896000	cogf1	2000	27.000	L1
OGF	896000	cogf1	2000	5.500	L1
OGF	896000	cogf1	2000	11.500	L1
OGF	896000	cogf1	2000	17.900	L1
OGF	896000	cogf1	2000	0.300	L1
OGF	896000	cogf1	2000	2.900	L1
OGF	896000	cogf1	2000	6.000	L1
OGF	896000	eogf1	2000	9.629	L1
OGF	896000	eogf1	2000	17.639	L1
OGF	896000	eogf1	2000	0.000	L1
OGF	896000	eogf1	2000	3.879	L1
OGF	896000	eogf1	2000	4.058	L1
OGF	896000	eogf1	2000	3.082	L1
OGF	896000	eogf1	2000	10.413	L1
OGF	896000	eogf1	2000	3.848	L1
OGF	896000	eogf1	2000	14.698	L1
OGF	896000	eogf1	2000	11.138	L1
OGF	896000	eogf1	2000	4.646	L1
OGF	896000	eogf1	2000	12.059	L1
OGF	896000	eogf1	2000	11.000	L1
OGF	896000	eogf1	2000	4.200	L1
OGF	896000	eogf1	2000	15.800	L1
OGF	896000	eogf1	2000	2.100	L1
OGF	896000	eogf1	2000	13.000	L1
OGF	896000	eogf1	2000	10.000	L1
OGF	896000	eogf1	2000	10.500	L1
OGF	896000	eogf1	2000	18.600	L1
OGF	896000	eogf1	2000	22.000	L1
OGF	896000	eogf1	2000	29.400	L1
OGF	896000	eogf1	2000	30.000	L1
OGF	896000	eogf1	2000	29.000	L1
OGF	896000	eogf1	2000	38.000	L1
OGF	896000	eogf1	2000	10.500	L1
OGF	896000	eogf1	2000	16.000	L1
OGF	896000	eogf1	2000	7.500	L1
OGF	896000	eogf1	2000	6.000	L1
OGF	896000	eogf1	2000	2.500	L1
OGF	896000	eogf1	2000	19.300	L1
OGF	896000	eogf1	2000	14.200	L1
OGF	896000	eogf1	2000	13.000	L1
OGF	896000	eogf1	2000	29.300	L1
OGF	896000	eogf1	2000	30.000	L1
OGF	896000	eogf1	2000	6.400	L1
OGF	896000	eogf1	2000	0.500	L1
OGF	896000	eogf1	2000	12.700	L1
OGF	896000	eogf1	2000	9.000	L1
OGF	896000	eogf1	2000	2.700	L1
OGF	896000	eogf1	2000	8.400	L1
OGF	896000	eogf1	2000	5.000	L1
OGF	896000	eogf1	2000	4.500	L1
OGF	896000	eogf1	2000	11.500	L1
OGF	896000	eogf1	2000	17.000	L1
OGF	896000	eogf1	2000	27.000	L1
OGF	896000	eogf1	2000	23.000	L1
OGF	896000	eogf1	2000	31.000	L1
OGF	896000	eogf1	2000	2.800	L1
OGF	896000	eogf1	2000	10.600	L1
OGF	896000	eogf1	2000	14.000	L1
OGF	896000	eogf1	2000	8.800	L1
OGF	896000	eogf1	2000	14.400	L1
OGF	896000	eogf1	2000	19.000	L1
OGF	896000	eogf1	2000	34.000	L1
OGF	896000	eogf1	2000	12.000	L1
OGF	896000	eogf1	2000	3.600	L1
OGF	896000	eogf1	2000	0.200	L1
OGF	896000	eogf1	2000	12.000	L1
OGF	896000	eogf1	2000	24.000	L1
OGF	896000	eogf1	2000	1.000	L1
OGF	896000	eogf1	2000	8.000	L1
OGF	896000	eogf1	2000	6.100	L1
OGF	896000	eogf1	2000	9.800	L1
OGF	896000	eogf1	2000	16.000	L1
OGF	896000	eogf1	2000	3.600	L1
OGF	896000	eogf1	2000	11.000	L1
OGF	896000	eogf1	2000	7.600	L1
OGF	896000	eogf1	2000	2.000	L1
OGF	896000	eogf1	2000	2.200	L1
OGF	896000	eogf1	2000	10.000	L1
OGF	896000	eogf1	2000	14.100	L1
OGF	896000	eogf1	2000	17.000	L1
OGF	896000	eogf1	2000	23.000	L1
OGF	896000	eogf1	2000	36.000	L1
OGF	896000	eogf1	2000	13.000	L1
OGF	896000	eogf1	2000	17.000	L1
OGF	896000	eogf1	2000	20.000	L1
OGF	896000	eogf1	2000	10.000	L1
OGF	896000	eogf1	2000	7.600	L1
OGF	896000	eogf1	2000	7.500	L1
OGF	896000	eogf1	2000	11.200	L1
OGF	896000	eogf1	2000	2.200	L1
OGF	896000	eogf1	2000	3.600	L1
OGF	896000	eogf1	2000	4.900	L1
OGF	896000	eogf1	2000	4.500	L1
OGF	896000	eogf1	2000	6.800	L1
OGF	896000	eogf1	2000	1.000	L1
OGF	896000	eogf1	2000	12.000	L1
OGF	896000	eogf1	2000	9.000	L1
OGF	896000	eogf1	2000	10.300	L1
OGF	896000	eogf1	2000	10.500	L1
OGF	896000	eogf1	2000	8.700	L1
OGF	896000	eogf1	2000	0.900	L1
OGF	896000	eogf1	2000	0.800	L1
OGF	896000	eogf1	2000	0.500	L1
OGF	896000	eogf1	2000	6.400	L1
OGF	896000	eogf1	2000	6.500	L1
OGF	896000	eogf1	2000	16.500	L1
OGF	896000	eogf1	2000	19.400	L1
OGF	896000	eogf1	2000	1.000	L1
OGF	896000	eogf1	2000	7.200	L1
OGF	896000	eogf1	2000	12.000	L1
OGF	896000	eogf1	2000	1.700	L1
OGF	896000	eogf1	2000	19.000	L1
OGF	896000	eogf1	2000	19.500	L1
OGF	896000	eogf1	2000	20.000	L1
OGF	896000	eogf1	2000	2.600	L1
OGF	896000	eogf1	2000	9.000	L1
OGF	896000	eogf1	2000	9.500	L1
OGF	896000	eogf1	2000	20.900	L1
OGF	896000	eogf1	2000	25.000	L1
OGF	896000	eogf1	2000	8.400	L1
OGF	896000	eogf1	2000	15.000	L1
OGF	896000	eogf1	2000	26.000	L1
OGF	896000	eogf1	2000	20.000	L1
OGF	896000	eogf1	2000	4.200	L1
OGF	896000	eogf1	2000	6.000	L1
OGF	896000	eogf1	2000	1.500	L1
OGF	896000	eogf1	2000	1.000	L1
OGF	896000	eogf1	2000	7.800	L1
OGF	896000	eogf1	2000	15.000	L1
OGF	896000	eogf1	2000	15.500	L1
OGF	896000	eogf1	2000	31.000	L1
OGF	896000	eogf1	2000	1.200	L1
OGF	896000	eogf1	2000	6.100	L1
OGF	896000	eogf1	2000	6.700	L1
OGF	896000	eogf1	2000	3.400	L1
OGF	896000	eogf1	2000	15.000	L1
OGF	896000	eogf1	2000	1.000	L1
OGF	896000	eogf1	2000	2.500	L1
OGF	896000	eogf1	2000	5.200	L1
OGF	896000	eogf1	2000	9.200	L1
OGF	896000	eogf1	2000	15.300	L1
OGF	896000	eogf1	2000	15.000	L1
OGF	896000	eogf1	2000	14.000	L1
OGF	896000	eogf1	2000	18.000	L1
OGF	896000	eogf1	2000	22.000	L1
OGF	896000	eogf1	2000	4.300	L1
OGF	896000	eogf1	2000	4.600	L1
OGF	896000	eogf1	2000	3.000	L1
OGF	896000	eogf1	2000	10.200	L1
OGF	896000	eogf1	2000	14.500	L1
OGF	896000	eogf1	2000	4.200	L1
OGF	896000	eogf1	2000	1.000	L1
OGF	896000	eogf1	2000	5.200	L1
OGF	896000	eogf1	2000	9.200	L1
OGF	896000	eogf1	2000	9.400	L1
OGF	896000	eogf1	2000	13.200	L1
OGF	896000	eogf1	2000	17.000	L1
OGF	896000	eogf1	2000	12.000	L1
OGF	896000	eogf1	2000	1.000	L1
OGF	896000	eogf1	2000	10.000	L1
OGF	896000	eogf1	2000	16.000	L1
OGF	896000	eogf1	2000	18.000	L1
OGF	896000	eogf1	2000	6.200	L1
OGF	896000	eogf1	2000	5.100	L1
OGF	896000	eogf1	2000	9.000	L1
OGF	896000	eogf1	2000	13.000	L1
OGF	896000	eogf1	2000	3.000	L1
OGF	896000	eogf1	2000	9.600	L1
OGF	896000	eogf1	2000	9.500	L1
OGF	896000	eogf1	2000	17.500	L1
OGF	896000	eogf1	2000	0.000	L1
OGF	896000	eogf1	2000	6.500	L1
OGF	896000	eogf1	2000	12.000	L1
OGF	896000	eogf1	2000	0.000	L1
OGF	896000	eogf1	2000	11.500	L1
OGF	896000	eogf1	2000	4.200	L1
OGF	896000	eogf1	2000	0.000	L1
OGF	896000	eogf1	2000	7.000	L1
OGF	896000	eogf1	2000	11.400	L1
OGF	896000	eogf1	2000	13.100	L1
OGF	896000	eogf1	2000	19.200	L1
OGF	896000	eogf1	2000	0.000	L1
OGF	896000	eogf1	2000	5.100	L1
OGF	896000	eogf1	2000	8.400	L1
OGF	896000	eogf1	2000	6.600	L1
OGF	896000	eogf1	2000	1.000	L1
OGF	896000	eogf1	2000	2.600	L1
OGF	896000	eogf1	2000	13.000	L1
OGF	896000	eogf1	2000	15.000	L1
OGF	896000	eogf1	2000	6.500	L1
OGF	896000	eogf1	2000	9.300	L1
OGF	896000	eogf1	2000	9.000	L1
OGF	896000	eogf1	2000	8.500	L1
OGF	896000	eogf1	2000	14.000	L1
OGF	896000	eogf1	2000	11.000	L1
OGF	896000	eogf1	2000	2.000	L1
OGF	896000	eogf1	2000	2.300	L1
OGF	896000	eogf1	2000	15.600	L1
OGF	896000	eogf1	2000	6.000	L1
OGF	896000	eogf1	2000	2.900	L1
OGF	896000	eogf1	2000	7.200	L1
OGF	896000	eogf1	2000	3.000	L1
OGF	896000	eogf1	2000	12.000	L1
OGF	896000	eogf1	2000	15.200	L1
OGF	896000	eogf1	2000	9.000	L1
OGF	896000	eogf1	2000	19.000	L1
OGF	896000	eogf1	2000	12.000	L1
OGF	896000	eogf1	2000	13.000	L1
OGF	896000	eogf1	2000	18.000	L1
OGF	896000	eogf1	2000	21.000	L1
OGF	896000	eogf1	2000	15.000	L1
OGF	896000	eogf1	2000	8.000	L1
OGF	896000	eogf1	2000	1.000	L1
OGF	896000	eogf1	2000	12.200	L1
OGF	896000	eogf1	2000	1.000	L1
OGF	896000	eogf1	2000	6.600	L1
OGF	896000	eogf1	2000	0.000	L1
OGF	896000	eogf1	2000	10.200	L1
OGF	896000	eogf1	2000	13.000	L1
OGF	896000	eogf1	2000	6.800	L1
OGF	896000	eogf1	2000	2.400	L1
OGF	896000	eogf1	2000	16.000	L1
OGF	896000	eogf1	2000	16.000	L1
OGF	896000	eogf1	2000	21.000	L1
OGF	896000	eogf1	2000	16.600	L1
OGF	896000	eogf1	2000	2.100	L1
OGF	896000	eogf1	2000	7.900	L1
OGF	896000	eogf1	2000	7.900	L1
OGF	896000	eogf1	2000	0.000	L1
OGF	896000	eogf1	2000	0.000	L1
OGF	896000	eogf1	2000	17.000	L1
OGF	896000	eogf1	2000	17.000	L1
OGF	896000	eogf1	2000	15.000	L1
OGF	896000	eogf1	2000	2.400	L1
OGF	896000	eogf1	2000	3.100	L1
OGF	896000	eogf1	2000	8.500	L1
OGF	896000	eogf1	2000	9.500	L1
OGF	896000	eogf1	2000	14.500	L1
OGF	896000	eogf1	2000	14.500	L1
OGF	896000	eogf1	2000	12.400	L1
OGF	896000	eogf1	2000	9.800	L1
OGF	896000	eogf1	2000	19.400	L1
OGF	896000	eogf1	2000	27.500	L1
OGF	896000	eogf1	2000	31.500	L1
OGF	896000	eogf1	2000	25.000	L1
OGF	896000	eogf1	2000	5.800	L1
OGF	896000	eogf1	2000	3.700	L1
OGF	896000	eogf1	2000	0.000	L1
OGF	896000	eogf1	2000	6.900	L1
OGF	896000	eogf1	2000	7.400	L1
OGF	896000	eogf1	2000	13.000	L1
OGF	896000	eogf1	2000	13.000	L1
OGF	896000	eogf1	2000	0.000	L1
OGF	896000	eogf1	2000	2.800	L1
OGF	896000	eogf1	2000	11.800	L1
OGF	896000	eogf1	2000	11.000	L1
OGF	896000	eogf1	2000	11.000	L1
OGF	896000	eogf1	2000	15.500	L1
YSF	320000	gysf1	2000	2.500	L1
YSF	320000	gysf1	2000	0.000	L1
YSF	320000	gysf1	2000	0.000	L1
YSF	320000	gysf1	2000	10.000	L1
YSF	320000	gysf1	2000	1.500	L1
YSF	320000	gysf1	2000	4.900	L1
YSF	320000	gysf1	2000	10.000	L1
YSF	320000	gysf1	2000	12.000	L1
YSF	320000	gysf1	2000	3.500	L1
YSF	320000	gysf1	2000	1.000	L1
YSF	320000	gysf1	2000	4.900	L1
YSF	320000	gysf1	2000	14.000	L1
YSF	320000	gysf1	2000	14.200	L1
YSF	320000	gysf1	2000	12.000	L1
YSF	320000	gysf1	2000	6.100	L1
YSF	320000	gysf1	2000	4.500	L1
YSF	320000	gysf1	2000	0.000	L1
YSF	320000	gysf1	2000	3.500	L1
YSF	320000	gysf1	2000	3.100	L1
YSF	320000	gysf1	2000	0.000	L1
YSF	320000	gysf1	2000	6.100	L1
YSF	320000	gysf1	2000	0.000	L1
YSF	320000	gysf1	2000	15.000	L1
YSF	320000	gysf1	2000	15.000	L1
YSF	320000	gysf1	2000	0.000	L1
YSF	320000	gysf1	2000	3.000	L1
YSF	320000	gysf1	2000	7.900	L1
YSF	320000	gysf1	2000	2.000	L1
YSF	320000	gysf1	2000	2.000	L1
YSF	320000	gysf1	2000	6.000	L1
YSF	320000	gysf1	2000	9.500	L1
YSF	320000	gysf1	2000	0.000	L1
YSF	320000	gysf1	2000	11.900	L1
YSF	320000	gysf1	2000	11.600	L1
YSF	320000	gysf1	2000	19.800	L1
YSF	320000	gysf1	2000	16.900	L1
YSF	320000	gysf1	2000	1.400	L1
YSF	320000	gysf1	2000	0.000	L1
YSF	320000	gysf1	2000	0.000	L1
YSF	320000	gysf1	2000	3.400	L1
YSF	320000	gysf1	2000	6.500	L1
YSF	320000	gysf1	2000	20.000	L1
YSF	320000	gysf1	2000	23.000	L1
YSF	320000	gysf1	2000	20.000	L1
YSF	320000	gysf1	2000	7.800	L1
YSF	320000	gysf1	2000	0.000	L1
YSF	320000	gysf1	2000	7.800	L1
YSF	320000	gysf1	2000	5.400	L1
YSF	320000	gysf1	2000	0.000	L1
YSF	320000	gysf1	2000	4.200	L1
YSF	320000	gysf1	2000	1.000	L1
YSF	320000	gysf1	2000	0.000	L1
YSF	320000	gysf1	2000	0.000	L1
YSF	320000	gysf1	2000	6.400	L1
YSF	320000	gysf1	2000	16.300	L1
YSF	320000	gysf1	2000	22.700	L1
YSF	320000	gysf1	2000	21.900	L1
YSF	320000	gysf1	2000	27.800	L1
YSF	320000	gysf1	2000	26.000	L1
YSF	320000	gysf1	2000	2.900	L1
YSF	320000	gysf1	2000	0.000	L1
YSF	320000	gysf1	2000	3.700	L1
YSF	320000	gysf1	2000	2.300	L1
YSF	320000	gysf1	2000	2.200	L1
YSF	320000	gysf1	2000	8.200	L1
YSF	320000	gysf1	2000	5.900	L1
YSF	320000	gysf1	2000	5.100	L1
YSF	320000	gysf1	2000	9.000	L1
YSF	320000	gysf1	2000	12.700	L1
YSF	320000	gysf1	2000	15.700	L1
YSF	320000	gysf1	2000	15.600	L1
YSF	320000	gysf1	2000	20.600	L1
YSF	320000	gysf1	2000	4.500	L1
YSF	320000	gysf1	2000	3.500	L1
YSF	320000	gysf1	2000	3.500	L1
YSF	320000	gysf1	2000	3.500	L1
YSF	320000	gysf1	2000	4.800	L1
YSF	320000	gysf1	2000	4.600	L1
YSF	320000	gysf1	2000	5.300	L1
YSF	320000	gysf1	2000	7.100	L1
CP	320000	icp1	2000	24.000	L1
CP	320000	icp1	2000	8.000	L1
CP	320000	icp1	2000	8.000	L1
CP	320000	icp1	2000	8.000	L1
CP	320000	icp1	2000	8.000	L1
CP	320000	icp1	2000	32.000	L1
CP	320000	icp1	2000	36.000	L1
CP	320000	icp1	2000	4.000	L1
CP	320000	icp1	2000	8.000	L1
CP	320000	icp1	2000	6.000	L1
CP	320000	icp1	2000	5.600	L1
CP	320000	icp1	2000	25.600	L1
CP	320000	icp1	2000	2.400	L1
CP	320000	icp1	2000	40.000	L1
CP	320000	icp1	2000	8.000	L1
CP	320000	icp1	2000	18.400	L1
CP	320000	icp1	2000	27.200	L1
CP	320000	icp1	2000	28.800	L1
CP	320000	icp1	2000	7.200	L1
CP	320000	icp1	2000	8.000	L1
CP	320000	icp1	2000	13.600	L1
CP	320000	icp1	2000	19.200	L1
CP	320000	icp1	2000	29.600	L1
CP	320000	icp1	2000	19.200	L1
CP	320000	icp1	2000	18.400	L1
CP	320000	icp1	2000	10.400	L1
CP	320000	icp1	2000	8.000	L1
CP	320000	icp1	2000	4.000	L1
CP	320000	icp1	2000	8.000	L1
CP	320000	icp1	2000	23.200	L1
CP	320000	icp1	2000	17.600	L1
CP	320000	icp1	2000	6.400	L1
CP	320000	icp1	2000	16.000	L1
CP	320000	icp1	2000	8.000	L1
CP	320000	icp1	2000	3.200	L1
CP	320000	icp1	2000	15.200	L1
CP	320000	icp1	2000	3.200	L1
CP	320000	icp1	2000	2.400	L1
CP	320000	icp1	2000	16.800	L1
CP	320000	icp1	2000	26.400	L1
CP	320000	icp1	2000	7.200	L1
CP	320000	icp1	2000	5.600	L1
CP	320000	icp1	2000	17.600	L1
CP	320000	icp1	2000	28.000	L1
CP	320000	icp1	2000	0.000	L1
CP	320000	icp1	2000	17.600	L1
CP	320000	icp1	2000	18.400	L1
CP	320000	icp1	2000	33.600	L1
CP	320000	icp1	2000	17.600	L1
CP	320000	icp1	2000	40.000	L1
CP	320000	icp1	2000	32.000	L1
CP	320000	icp1	2000	10.400	L1
CP	320000	icp1	2000	11.200	L1
CP	320000	icp1	2000	0.000	L1
CP	320000	icp1	2000	36.800	L1
CP	320000	icp1	2000	19.200	L1
CP	320000	icp1	2000	11.200	L1
CP	320000	icp1	2000	3.200	L1
CP	320000	icp1	2000	12.800	L1
CP	320000	icp1	2000	9.600	L1
CP	320000	icp1	2000	0.000	L1
CP	320000	icp1	2000	31.200	L1
CP	320000	icp1	2000	34.400	L1
CP	320000	icp1	2000	25.600	L1
CP	320000	icp1	2000	8.000	L1
CP	320000	icp1	2000	19.200	L1
CP	320000	icp1	2000	11.200	L1
CP	320000	icp1	2000	28.800	L1
CP	320000	icp1	2000	6.400	L1
CP	320000	icp1	2000	17.600	L1
CP	320000	icp1	2000	2.000	L1
CP	320000	icp1	2000	1.821	L1
CP	320000	icp1	2000	7.193	L1
CP	320000	icp1	2000	10.000	L1
CP	320000	icp1	2000	25.000	L1
CP	320000	icp1	2000	23.000	L1
CP	320000	icp1	2000	5.000	L1
CP	320000	icp1	2000	6.000	L1
CP	320000	icp1	2000	27.000	L1
CP	320000	icp1	2000	18.000	L1
CP	320000	icp1	2000	7.000	L1
CP	320000	icp1	2000	40.000	L1
OGF	896000	bogf2	2000	1.530	L2
OGF	896000	bogf2	2000	1.149	L2
OGF	896000	bogf2	2000	3.693	L2
OGF	896000	bogf2	2000	3.778	L2
OGF	896000	bogf2	2000	7.606	L2
OGF	896000	bogf2	2000	6.300	L2
OGF	896000	bogf2	2000	2.566	L2
OGF	896000	bogf2	2000	9.564	L2
OGF	896000	bogf2	2000	9.207	L2
OGF	896000	bogf2	2000	0.806	L2
OGF	896000	bogf2	2000	10.382	L2
OGF	896000	bogf2	2000	6.895	L2
OGF	896000	bogf2	2000	3.235	L2
OGF	896000	bogf2	2000	1.153	L2
OGF	896000	bogf2	2000	1.321	L2
OGF	896000	bogf2	2000	0.858	L2
OGF	896000	bogf2	2000	4.786	L2
OGF	896000	bogf2	2000	3.118	L2
OGF	896000	bogf2	2000	1.872	L2
OGF	896000	bogf2	2000	0.000	L2
OGF	896000	bogf2	2000	10.684	L2
OGF	896000	bogf2	2000	3.628	L2
OGF	896000	bogf2	2000	4.814	L2
OGF	896000	bogf2	2000	3.250	L2
OGF	896000	bogf2	2000	0.860	L2
OGF	896000	bogf2	2000	13.550	L2
OGF	896000	bogf2	2000	2.797	L2
OGF	896000	bogf2	2000	4.832	L2
OGF	896000	bogf2	2000	0.682	L2
OGF	896000	bogf2	2000	7.525	L2
OGF	896000	bogf2	2000	4.664	L2
OGF	896000	bogf2	2000	0.570	L2
OGF	896000	bogf2	2000	5.470	L2
OGF	896000	bogf2	2000	2.384	L2
OGF	896000	bogf2	2000	6.173	L2
OGF	896000	bogf2	2000	1.541	L2
OGF	896000	bogf2	2000	7.635	L2
OGF	896000	bogf2	2000	13.871	L2
OGF	896000	bogf2	2000	8.329	L2
OGF	896000	bogf2	2000	1.142	L2
OGF	896000	bogf2	2000	1.518	L2
OGF	896000	bogf2	2000	1.276	L2
OGF	896000	bogf2	2000	4.861	L2
OGF	896000	bogf2	2000	1.618	L2
OGF	896000	bogf2	2000	2.542	L2
OGF	896000	bogf2	2000	4.373	L2
OGF	896000	bogf2	2000	6.036	L2
OGF	896000	bogf2	2000	5.862	L2
OGF	896000	bogf2	2000	0.463	L2
OGF	896000	bogf2	2000	6.116	L2
OGF	896000	bogf2	2000	0.424	L2
OGF	896000	bogf2	2000	0.486	L2
OGF	896000	bogf2	2000	0.832	L2
OGF	896000	bogf2	2000	4.373	L2
OGF	896000	bogf2	2000	8.223	L2
OGF	896000	bogf2	2000	4.765	L2
OGF	896000	bogf2	2000	0.598	L2
OGF	896000	bogf2	2000	5.305	L2
OGF	896000	bogf2	2000	10.677	L2
OGF	896000	bogf2	2000	2.764	L2
OGF	896000	bogf2	2000	1.071	L2
OGF	896000	bogf2	2000	11.458	L2
OGF	896000	bogf2	2000	7.079	L2
OGF	896000	bogf2	2000	1.697	L2
OGF	896000	bogf2	2000	2.739	L2
OGF	896000	bogf2	2000	4.258	L2
OGF	896000	bogf2	2000	1.595	L2
OGF	896000	bogf2	2000	1.067	L2
OGF	896000	bogf2	2000	9.923	L2
OGF	896000	bogf2	2000	3.589	L2
OGF	896000	bogf2	2000	1.725	L2
OGF	896000	bogf2	2000	1.131	L2
OGF	896000	bogf2	2000	0.608	L2
OGF	896000	bogf2	2000	1.802	L2
OGF	896000	bogf2	2000	3.789	L2
OGF	896000	bogf2	2000	6.749	L2
OGF	896000	bogf2	2000	0.513	L2
OGF	896000	bogf2	2000	0.785	L2
OGF	896000	bogf2	2000	4.121	L2
OGF	896000	bogf2	2000	9.785	L2
OGF	896000	bogf2	2000	7.375	L2
OGF	896000	bogf2	2000	2.929	L2
OGF	896000	bogf2	2000	4.355	L2
OGF	896000	bogf2	2000	10.700	L2
OGF	896000	bogf2	2000	4.600	L2
OGF	896000	bogf2	2000	13.000	L2
OGF	896000	bogf2	2000	11.300	L2
OGF	896000	bogf2	2000	17.600	L2
OGF	896000	bogf2	2000	12.600	L2
OGF	896000	bogf2	2000	5.500	L2
OGF	896000	bogf2	2000	13.000	L2
OGF	896000	bogf2	2000	13.000	L2
OGF	896000	bogf2	2000	2.800	L2
OGF	896000	bogf2	2000	0.000	L2
OGF	896000	bogf2	2000	1.500	L2
OGF	896000	bogf2	2000	4.000	L2
OGF	896000	bogf2	2000	12.000	L2
OGF	896000	bogf2	2000	16.000	L2
OGF	896000	bogf2	2000	13.000	L2
OGF	896000	bogf2	2000	2.000	L2
OGF	896000	bogf2	2000	12.500	L2
OGF	896000	bogf2	2000	19.500	L2
OGF	896000	bogf2	2000	12.500	L2
OGF	896000	bogf2	2000	12.500	L2
OGF	896000	bogf2	2000	10.000	L2
OGF	896000	bogf2	2000	14.000	L2
OGF	896000	bogf2	2000	15.000	L2
OGF	896000	bogf2	2000	8.700	L2
OGF	896000	bogf2	2000	15.200	L2
OGF	896000	bogf2	2000	15.200	L2
OGF	896000	bogf2	2000	7.600	L2
OGF	896000	bogf2	2000	2.000	L2
OGF	896000	bogf2	2000	8.400	L2
OGF	896000	bogf2	2000	9.800	L2
OGF	896000	bogf2	2000	4.000	L2
OGF	896000	bogf2	2000	6.600	L2
OGF	896000	bogf2	2000	0.000	L2
OGF	896000	bogf2	2000	2.600	L2
OGF	896000	bogf2	2000	0.000	L2
OGF	896000	bogf2	2000	2.500	L2
OGF	896000	bogf2	2000	6.700	L2
OGF	896000	bogf2	2000	6.300	L2
OGF	896000	bogf2	2000	5.000	L2
OGF	896000	bogf2	2000	0.000	L2
OGF	896000	bogf2	2000	0.000	L2
OGF	896000	bogf2	2000	19.000	L2
OGF	896000	bogf2	2000	16.600	L2
OGF	896000	bogf2	2000	8.800	L2
OGF	896000	bogf2	2000	13.300	L2
OGF	896000	bogf2	2000	19.700	L2
OGF	896000	bogf2	2000	20.000	L2
OGF	896000	bogf2	2000	0.000	L2
OGF	896000	bogf2	2000	5.300	L2
OGF	896000	bogf2	2000	0.000	L2
OGF	896000	bogf2	2000	2.800	L2
OGF	896000	bogf2	2000	7.500	L2
OGF	896000	bogf2	2000	2.500	L2
OGF	896000	bogf2	2000	10.800	L2
OGF	896000	bogf2	2000	4.800	L2
OGF	896000	bogf2	2000	4.000	L2
OGF	896000	bogf2	2000	1.000	L2
OGF	896000	bogf2	2000	1.000	L2
OGF	896000	bogf2	2000	4.000	L2
OGF	896000	bogf2	2000	11.400	L2
OGF	896000	bogf2	2000	0.000	L2
OGF	896000	bogf2	2000	11.000	L2
OGF	896000	bogf2	2000	11.000	L2
OGF	896000	bogf2	2000	19.000	L2
OGF	896000	bogf2	2000	1.000	L2
OGF	896000	bogf2	2000	1.500	L2
OGF	896000	bogf2	2000	2.000	L2
OGF	896000	bogf2	2000	0.000	L2
OGF	896000	bogf2	2000	1.500	L2
OGF	896000	bogf2	2000	7.300	L2
OGF	896000	bogf2	2000	7.300	L2
OGF	896000	bogf2	2000	4.000	L2
OGF	896000	bogf2	2000	0.785	L2
OGF	896000	bogf2	2000	7.375	L2
OGF	896000	bogf2	2000	10.382	L2
OGF	896000	bogf2	2000	4.786	L2
OGF	896000	bogf2	2000	1.872	L2
OGF	896000	bogf2	2000	0.000	L2
OGF	896000	bogf2	2000	3.280	L2
OGF	896000	bogf2	2000	13.550	L2
OGF	896000	bogf2	2000	2.797	L2
OGF	896000	bogf2	2000	0.682	L2
OGF	896000	bogf2	2000	1.541	L2
OGF	896000	bogf2	2000	13.871	L2
OGF	896000	bogf2	2000	8.329	L2
OGF	896000	bogf2	2000	1.142	L2
OGF	896000	bogf2	2000	1.518	L2
OGF	896000	bogf2	2000	1.618	L2
OGF	896000	bogf2	2000	5.862	L2
OGF	896000	bogf2	2000	1.697	L2
OGF	896000	dogf2	2000	3.947	L2
OGF	896000	dogf2	2000	6.388	L2
OGF	896000	dogf2	2000	5.434	L2
OGF	896000	dogf2	2000	5.660	L2
OGF	896000	dogf2	2000	9.293	L2
OGF	896000	dogf2	2000	13.131	L2
OGF	896000	dogf2	2000	16.191	L2
OGF	896000	dogf2	2000	22.000	L2
OGF	896000	dogf2	2000	3.628	L2
OGF	896000	dogf2	2000	11.405	L2
OGF	896000	dogf2	2000	3.801	L2
OGF	896000	dogf2	2000	0.511	L2
OGF	896000	dogf2	2000	5.476	L2
OGF	896000	dogf2	2000	9.607	L2
OGF	896000	dogf2	2000	8.396	L2
OGF	896000	dogf2	2000	5.456	L2
OGF	896000	dogf2	2000	5.667	L2
OGF	896000	dogf2	2000	5.585	L2
OGF	896000	dogf2	2000	7.609	L2
OGF	896000	dogf2	2000	5.562	L2
OGF	896000	dogf2	2000	3.713	L2
OGF	896000	dogf2	2000	7.201	L2
OGF	896000	dogf2	2000	10.600	L2
OGF	896000	dogf2	2000	6.537	L2
OGF	896000	dogf2	2000	0.611	L2
OGF	896000	dogf2	2000	9.885	L2
OGF	896000	dogf2	2000	1.880	L2
OGF	896000	dogf2	2000	6.369	L2
OGF	896000	dogf2	2000	5.919	L2
OGF	896000	dogf2	2000	4.423	L2
OGF	896000	dogf2	2000	9.884	L2
OGF	896000	dogf2	2000	4.161	L2
OGF	896000	dogf2	2000	3.271	L2
OGF	896000	dogf2	2000	7.004	L2
OGF	896000	dogf2	2000	1.360	L2
OGF	896000	dogf2	2000	8.717	L2
OGF	896000	dogf2	2000	0.385	L2
OGF	896000	dogf2	2000	5.619	L2
OGF	896000	dogf2	2000	1.555	L2
OGF	896000	dogf2	2000	2.179	L2
OGF	896000	dogf2	2000	3.928	L2
OGF	896000	dogf2	2000	14.520	L2
OGF	896000	dogf2	2000	9.585	L2
OGF	896000	dogf2	2000	17.012	L2
OGF	896000	dogf2	2000	16.917	L2
OGF	896000	dogf2	2000	1.295	L2
OGF	896000	dogf2	2000	2.641	L2
OGF	896000	dogf2	2000	4.307	L2
OGF	896000	dogf2	2000	4.255	L2
OGF	896000	dogf2	2000	1.493	L2
OGF	896000	dogf2	2000	16.785	L2
OGF	896000	dogf2	2000	5.988	L2
OGF	896000	dogf2	2000	9.120	L2
OGF	896000	dogf2	2000	2.892	L2
OGF	896000	dogf2	2000	14.991	L2
OGF	896000	dogf2	2000	21.418	L2
OGF	896000	dogf2	2000	6.014	L2
OGF	896000	dogf2	2000	5.741	L2
OGF	896000	dogf2	2000	0.737	L2
OGF	896000	dogf2	2000	4.888	L2
OGF	896000	dogf2	2000	2.693	L2
OGF	896000	dogf2	2000	3.161	L2
OGF	896000	dogf2	2000	5.992	L2
OGF	896000	dogf2	2000	2.980	L2
OGF	896000	dogf2	2000	4.604	L2
OGF	896000	dogf2	2000	8.785	L2
OGF	896000	dogf2	2000	9.089	L2
OGF	896000	dogf2	2000	7.573	L2
OGF	896000	dogf2	2000	3.932	L2
OGF	896000	dogf2	2000	5.459	L2
OGF	896000	dogf2	2000	12.328	L2
OGF	896000	dogf2	2000	0.653	L2
OGF	896000	dogf2	2000	19.278	L2
OGF	896000	dogf2	2000	13.951	L2
OGF	896000	dogf2	2000	11.889	L2
OGF	896000	dogf2	2000	0.825	L2
OGF	896000	dogf2	2000	1.483	L2
OGF	896000	dogf2	2000	1.508	L2
OGF	896000	dogf2	2000	5.696	L2
OGF	896000	dogf2	2000	1.615	L2
OGF	896000	dogf2	2000	3.343	L2
OGF	896000	dogf2	2000	1.519	L2
OGF	896000	dogf2	2000	11.257	L2
OGF	896000	dogf2	2000	4.399	L2
OGF	896000	dogf2	2000	6.222	L2
OGF	896000	dogf2	2000	7.915	L2
OGF	896000	dogf2	2000	1.347	L2
OGF	896000	dogf2	2000	0.609	L2
OGF	896000	dogf2	2000	5.258	L2
OGF	896000	dogf2	2000	0.988	L2
OGF	896000	dogf2	2000	9.148	L2
OGF	896000	dogf2	2000	11.959	L2
OGF	896000	dogf2	2000	7.966	L2
OGF	896000	dogf2	2000	8.549	L2
OGF	896000	dogf2	2000	10.960	L2
OGF	896000	dogf2	2000	1.820	L2
OGF	896000	dogf2	2000	0.772	L2
OGF	896000	dogf2	2000	5.069	L2
OGF	896000	dogf2	2000	5.359	L2
OGF	896000	dogf2	2000	9.797	L2
OGF	896000	dogf2	2000	12.633	L2
OGF	896000	dogf2	2000	12.717	L2
OGF	896000	dogf2	2000	0.824	L2
OGF	896000	dogf2	2000	3.517	L2
OGF	896000	dogf2	2000	4.843	L2
OGF	896000	dogf2	2000	8.050	L2
OGF	896000	dogf2	2000	0.900	L2
OGF	896000	dogf2	2000	9.949	L2
OGF	896000	dogf2	2000	4.876	L2
OGF	896000	dogf2	2000	12.071	L2
OGF	896000	dogf2	2000	0.000	L2
OGF	896000	dogf2	2000	11.264	L2
OGF	896000	dogf2	2000	8.812	L2
OGF	896000	dogf2	2000	1.640	L2
OGF	896000	dogf2	2000	2.416	L2
OGF	896000	dogf2	2000	9.170	L2
OGF	896000	dogf2	2000	5.540	L2
OGF	896000	dogf2	2000	8.736	L2
OGF	896000	dogf2	2000	9.932	L2
OGF	896000	dogf2	2000	11.438	L2
OGF	896000	dogf2	2000	1.787	L2
OGF	896000	dogf2	2000	1.501	L2
OGF	896000	dogf2	2000	6.624	L2
OGF	896000	dogf2	2000	9.761	L2
OGF	896000	dogf2	2000	3.045	L2
OGF	896000	dogf2	2000	4.789	L2
OGF	896000	dogf2	2000	1.838	L2
OGF	896000	dogf2	2000	1.999	L2
OGF	896000	dogf2	2000	1.183	L2
OGF	896000	dogf2	2000	7.296	L2
OGF	896000	dogf2	2000	0.000	L2
OGF	896000	dogf2	2000	3.375	L2
OGF	896000	dogf2	2000	4.069	L2
OGF	896000	dogf2	2000	3.243	L2
OGF	896000	dogf2	2000	2.202	L2
OGF	896000	dogf2	2000	8.364	L2
OGF	896000	dogf2	2000	10.117	L2
OGF	896000	dogf2	2000	0.969	L2
OGF	896000	dogf2	2000	5.276	L2
OGF	896000	dogf2	2000	1.839	L2
OGF	896000	dogf2	2000	5.313	L2
OGF	896000	dogf2	2000	6.517	L2
OGF	896000	dogf2	2000	6.109	L2
OGF	896000	dogf2	2000	5.924	L2
OGF	896000	dogf2	2000	9.071	L2
OGF	896000	dogf2	2000	3.095	L2
OGF	896000	dogf2	2000	2.522	L2
OGF	896000	dogf2	2000	3.144	L2
OGF	896000	dogf2	2000	3.944	L2
OGF	896000	dogf2	2000	0.000	L2
OGF	896000	dogf2	2000	5.696	L2
OGF	896000	dogf2	2000	2.200	L2
OGF	896000	dogf2	2000	2.953	L2
OGF	896000	dogf2	2000	2.066	L2
OGF	896000	dogf2	2000	1.679	L2
OGF	896000	dogf2	2000	1.679	L2
OGF	896000	dogf2	2000	0.542	L2
OGF	896000	dogf2	2000	2.890	L2
OGF	896000	dogf2	2000	4.847	L2
OGF	896000	dogf2	2000	5.568	L2
OGF	896000	dogf2	2000	1.919	L2
OGF	896000	dogf2	2000	2.351	L2
OGF	896000	dogf2	2000	1.853	L2
OGF	896000	dogf2	2000	5.511	L2
OGF	896000	dogf2	2000	1.310	L2
OGF	896000	dogf2	2000	0.793	L2
OGF	896000	dogf2	2000	0.518	L2
OGF	896000	dogf2	2000	7.951	L2
OGF	896000	dogf2	2000	3.716	L2
OGF	896000	dogf2	2000	1.056	L2
OGF	896000	dogf2	2000	2.795	L2
OGF	896000	dogf2	2000	0.948	L2
OGF	896000	dogf2	2000	0.738	L2
OGF	896000	dogf2	2000	2.954	L2
OGF	896000	dogf2	2000	1.637	L2
OGF	896000	fogf2	2000	5.400	L2
OGF	896000	fogf2	2000	4.700	L2
OGF	896000	fogf2	2000	10.200	L2
OGF	896000	fogf2	2000	10.000	L2
OGF	896000	fogf2	2000	14.000	L2
OGF	896000	fogf2	2000	10.000	L2
OGF	896000	fogf2	2000	9.500	L2
OGF	896000	fogf2	2000	0.000	L2
OGF	896000	fogf2	2000	0.000	L2
OGF	896000	fogf2	2000	0.000	L2
OGF	896000	fogf2	2000	14.000	L2
OGF	896000	fogf2	2000	0.000	L2
OGF	896000	fogf2	2000	12.300	L2
OGF	896000	fogf2	2000	15.300	L2
OGF	896000	fogf2	2000	5.400	L2
OGF	896000	fogf2	2000	0.000	L2
OGF	896000	fogf2	2000	9.200	L2
OGF	896000	fogf2	2000	17.500	L2
OGF	896000	fogf2	2000	3.700	L2
OGF	896000	fogf2	2000	0.000	L2
OGF	896000	fogf2	2000	6.300	L2
OGF	896000	fogf2	2000	2.600	L2
OGF	896000	fogf2	2000	0.000	L2
OGF	896000	fogf2	2000	0.000	L2
OGF	896000	fogf2	2000	4.000	L2
OGF	896000	fogf2	2000	0.000	L2
OGF	896000	fogf2	2000	9.000	L2
OGF	896000	fogf2	2000	2.000	L2
OGF	896000	fogf2	2000	4.500	L2
OGF	896000	fogf2	2000	14.000	L2
OGF	896000	fogf2	2000	6.500	L2
OGF	896000	fogf2	2000	10.700	L2
OGF	896000	fogf2	2000	10.700	L2
OGF	896000	fogf2	2000	11.700	L2
OGF	896000	fogf2	2000	6.300	L2
OGF	896000	fogf2	2000	0.000	L2
OGF	896000	fogf2	2000	0.000	L2
OGF	896000	fogf2	2000	0.000	L2
OGF	896000	fogf2	2000	3.300	L2
OGF	896000	fogf2	2000	0.000	L2
OGF	896000	fogf2	2000	0.000	L2
OGF	896000	fogf2	2000	0.000	L2
OGF	896000	fogf2	2000	0.000	L2
OGF	896000	fogf2	2000	2.000	L2
OGF	896000	fogf2	2000	4.500	L2
OGF	896000	fogf2	2000	6.600	L2
OGF	896000	fogf2	2000	12.100	L2
OGF	896000	fogf2	2000	4.300	L2
OGF	896000	fogf2	2000	3.000	L2
OGF	896000	fogf2	2000	1.000	L2
OGF	896000	fogf2	2000	0.000	L2
OGF	896000	fogf2	2000	6.500	L2
OGF	896000	fogf2	2000	9.500	L2
OGF	896000	fogf2	2000	0.000	L2
OGF	896000	fogf2	2000	0.000	L2
OGF	896000	fogf2	2000	3.500	L2
OGF	896000	fogf2	2000	0.000	L2
OGF	896000	fogf2	2000	3.800	L2
OGF	896000	fogf2	2000	7.800	L2
OGF	896000	fogf2	2000	7.800	L2
OGF	896000	fogf2	2000	7.900	L2
OGF	896000	fogf2	2000	7.900	L2
OGF	896000	fogf2	2000	11.500	L2
OGF	896000	fogf2	2000	16.500	L2
OGF	896000	fogf2	2000	22.500	L2
OGF	896000	fogf2	2000	0.000	L2
OGF	896000	fogf2	2000	5.000	L2
OGF	896000	fogf2	2000	9.000	L2
OGF	896000	fogf2	2000	1.000	L2
OGF	896000	fogf2	2000	0.000	L2
OGF	896000	fogf2	2000	0.000	L2
OGF	896000	fogf2	2000	0.000	L2
OGF	896000	fogf2	2000	5.500	L2
OGF	896000	fogf2	2000	9.200	L2
OGF	896000	fogf2	2000	0.000	L2
OGF	896000	fogf2	2000	0.000	L2
OGF	896000	fogf2	2000	5.200	L2
OGF	896000	fogf2	2000	5.200	L2
OGF	896000	fogf2	2000	7.800	L2
OGF	896000	fogf2	2000	0.000	L2
OGF	896000	fogf2	2000	2.500	L2
OGF	896000	fogf2	2000	0.000	L2
OGF	896000	fogf2	2000	5.400	L2
OGF	896000	fogf2	2000	4.400	L2
OGF	896000	fogf2	2000	0.000	L2
OGF	896000	fogf2	2000	6.800	L2
OGF	896000	fogf2	2000	0.000	L2
OGF	896000	fogf2	2000	0.000	L2
OGF	896000	fogf2	2000	6.000	L2
OGF	896000	fogf2	2000	7.300	L2
OGF	896000	fogf2	2000	7.300	L2
OGF	896000	fogf2	2000	5.500	L2
OGF	896000	fogf2	2000	1.000	L2
OGF	896000	fogf2	2000	5.200	L2
OGF	896000	fogf2	2000	0.000	L2
OGF	896000	fogf2	2000	0.000	L2
OGF	896000	fogf2	2000	14.200	L2
OGF	896000	fogf2	2000	0.000	L2
OGF	896000	fogf2	2000	1.500	L2
OGF	896000	fogf2	2000	0.000	L2
OGF	896000	fogf2	2000	9.300	L2
OGF	896000	fogf2	2000	4.000	L2
OGF	896000	fogf2	2000	0.000	L2
OGF	896000	fogf2	2000	0.000	L2
OGF	896000	fogf2	2000	0.000	L2
OGF	896000	fogf2	2000	11.400	L2
OGF	896000	fogf2	2000	0.000	L2
OGF	896000	fogf2	2000	1.000	L2
OGF	896000	fogf2	2000	1.000	L2
OGF	896000	fogf2	2000	0.000	L2
OGF	896000	fogf2	2000	5.000	L2
OGF	896000	fogf2	2000	3.300	L2
OGF	896000	fogf2	2000	6.300	L2
OGF	896000	fogf2	2000	6.200	L2
OGF	896000	fogf2	2000	6.000	L2
OGF	896000	fogf2	2000	6.000	L2
OGF	896000	fogf2	2000	0.000	L2
OGF	896000	fogf2	2000	2.000	L2
OGF	896000	fogf2	2000	5.500	L2
OGF	896000	fogf2	2000	0.000	L2
OGF	896000	fogf2	2000	5.800	L2
OGF	896000	fogf2	2000	9.800	L2
OGF	896000	fogf2	2000	7.600	L2
OGF	896000	fogf2	2000	2.700	L2
OGF	896000	fogf2	2000	2.500	L2
OGF	896000	fogf2	2000	2.500	L2
OGF	896000	fogf2	2000	2.000	L2
OGF	896000	fogf2	2000	3.900	L2
OGF	896000	fogf2	2000	7.500	L2
OGF	896000	fogf2	2000	2.000	L2
OGF	896000	fogf2	2000	0.000	L2
OGF	896000	fogf2	2000	0.000	L2
OGF	896000	fogf2	2000	7.300	L2
OGF	896000	fogf2	2000	1.300	L2
OGF	896000	fogf2	2000	6.500	L2
OGF	896000	fogf2	2000	7.200	L2
OGF	896000	fogf2	2000	5.800	L2
OGF	896000	fogf2	2000	2.000	L2
OGF	896000	fogf2	2000	0.000	L2
OGF	896000	fogf2	2000	0.000	L2
OGF	896000	fogf2	2000	2.000	L2
OGF	896000	fogf2	2000	2.000	L2
OGF	896000	fogf2	2000	8.000	L2
OGF	896000	fogf2	2000	6.800	L2
OGF	896000	fogf2	2000	0.000	L2
OGF	896000	fogf2	2000	3.600	L2
OGF	896000	fogf2	2000	9.000	L2
OGF	896000	fogf2	2000	10.000	L2
OGF	896000	fogf2	2000	2.000	L2
OGF	896000	fogf2	2000	1.000	L2
OGF	896000	fogf2	2000	4.500	L2
OGF	896000	fogf2	2000	7.600	L2
OGF	896000	fogf2	2000	1.500	L2
OGF	896000	fogf2	2000	2.500	L2
OGF	896000	fogf2	2000	3.600	L2
OGF	896000	fogf2	2000	10.100	L2
OGF	896000	fogf2	2000	5.900	L2
OGF	896000	fogf2	2000	3.600	L2
OGF	896000	fogf2	2000	4.400	L2
OGF	896000	fogf2	2000	0.000	L2
OGF	896000	fogf2	2000	3.500	L2
OGF	896000	fogf2	2000	2.000	L2
OGF	896000	fogf2	2000	12.700	L2
OGF	896000	fogf2	2000	11.700	L2
OGF	896000	fogf2	2000	1.000	L2
OGF	896000	fogf2	2000	6.700	L2
OGF	896000	fogf2	2000	10.200	L2
OGF	896000	fogf2	2000	11.700	L2
OGF	896000	fogf2	2000	0.000	L2
OGF	896000	fogf2	2000	0.000	L2
OGF	896000	fogf2	2000	1.800	L2
OGF	896000	fogf2	2000	8.000	L2
OGF	896000	fogf2	2000	6.500	L2
OGF	896000	fogf2	2000	2.100	L2
OGF	896000	fogf2	2000	0.000	L2
OGF	896000	fogf2	2000	4.900	L2
OGF	896000	fogf2	2000	4.900	L2
OGF	896000	fogf2	2000	8.300	L2
OGF	896000	fogf2	2000	11.500	L2
OGF	896000	fogf2	2000	6.200	L2
OGF	896000	fogf2	2000	0.000	L2
OGF	896000	fogf2	2000	0.000	L2
OGF	896000	fogf2	2000	1.200	L2
OGF	896000	fogf2	2000	7.100	L2
OGF	896000	fogf2	2000	5.400	L2
OGF	896000	fogf2	2000	2.800	L2
OGF	896000	fogf2	2000	9.200	L2
OGF	896000	fogf2	2000	3.100	L2
OGF	896000	fogf2	2000	4.800	L2
OGF	896000	fogf2	2000	2.400	L2
OGF	896000	fogf2	2000	4.000	L2
OGF	896000	fogf2	2000	2.500	L2
OGF	896000	fogf2	2000	6.400	L2
OGF	896000	fogf2	2000	1.900	L2
OGF	896000	fogf2	2000	5.200	L2
YSF	320000	hysf2	2000	1.266	L2
YSF	320000	hysf2	2000	2.244	L2
YSF	320000	hysf2	2000	0.735	L2
YSF	320000	hysf2	2000	4.075	L2
YSF	320000	hysf2	2000	3.746	L2
YSF	320000	hysf2	2000	4.437	L2
YSF	320000	hysf2	2000	5.556	L2
YSF	320000	hysf2	2000	4.045	L2
YSF	320000	hysf2	2000	2.280	L2
YSF	320000	hysf2	2000	9.518	L2
YSF	320000	hysf2	2000	1.843	L2
YSF	320000	hysf2	2000	8.746	L2
YSF	320000	hysf2	2000	2.045	L2
YSF	320000	hysf2	2000	10.824	L2
YSF	320000	hysf2	2000	3.142	L2
YSF	320000	hysf2	2000	4.440	L2
YSF	320000	hysf2	2000	12.547	L2
YSF	320000	hysf2	2000	10.897	L2
YSF	320000	hysf2	2000	0.986	L2
YSF	320000	hysf2	2000	4.825	L2
YSF	320000	hysf2	2000	4.408	L2
YSF	320000	hysf2	2000	4.652	L2
YSF	320000	hysf2	2000	1.890	L2
YSF	320000	hysf2	2000	0.852	L2
YSF	320000	hysf2	2000	4.635	L2
YSF	320000	hysf2	2000	7.327	L2
YSF	320000	hysf2	2000	3.425	L2
YSF	320000	hysf2	2000	11.254	L2
YSF	320000	hysf2	2000	6.633	L2
YSF	320000	hysf2	2000	3.668	L2
YSF	320000	hysf2	2000	1.610	L2
YSF	320000	hysf2	2000	8.990	L2
YSF	320000	hysf2	2000	11.808	L2
YSF	320000	hysf2	2000	9.131	L2
YSF	320000	hysf2	2000	5.382	L2
YSF	320000	hysf2	2000	9.100	L2
YSF	320000	hysf2	2000	4.150	L2
YSF	320000	hysf2	2000	8.582	L2
YSF	320000	hysf2	2000	5.588	L2
YSF	320000	hysf2	2000	10.489	L2
YSF	320000	hysf2	2000	8.090	L2
YSF	320000	hysf2	2000	1.236	L2
YSF	320000	hysf2	2000	0.520	L2
YSF	320000	hysf2	2000	10.849	L2
YSF	320000	hysf2	2000	8.249	L2
YSF	320000	hysf2	2000	0.749	L2
YSF	320000	hysf2	2000	1.333	L2
YSF	320000	hysf2	2000	7.637	L2
YSF	320000	hysf2	2000	0.556	L2
YSF	320000	hysf2	2000	1.475	L2
YSF	320000	hysf2	2000	2.805	L2
YSF	320000	hysf2	2000	3.427	L2
YSF	320000	hysf2	2000	1.285	L2
YSF	320000	hysf2	2000	5.031	L2
YSF	320000	hysf2	2000	0.930	L2
YSF	320000	hysf2	2000	1.975	L2
YSF	320000	hysf2	2000	0.856	L2
YSF	320000	hysf2	2000	2.327	L2
YSF	320000	hysf2	2000	3.944	L2
YSF	320000	hysf2	2000	2.350	L2
YSF	320000	hysf2	2000	12.579	L2
YSF	320000	hysf2	2000	4.529	L2
YSF	320000	hysf2	2000	4.324	L2
YSF	320000	hysf2	2000	0.939	L2
YSF	320000	hysf2	2000	4.154	L2
YSF	320000	hysf2	2000	0.594	L2
YSF	320000	hysf2	2000	1.140	L2
YSF	320000	hysf2	2000	3.836	L2
YSF	320000	hysf2	2000	3.024	L2
YSF	320000	hysf2	2000	3.430	L2
YSF	320000	hysf2	2000	0.752	L2
YSF	320000	hysf2	2000	6.272	L2
YSF	320000	hysf2	2000	8.458	L2
YSF	320000	hysf2	2000	5.036	L2
YSF	320000	hysf2	2000	7.035	L2
YSF	320000	hysf2	2000	1.938	L2
YSF	320000	hysf2	2000	0.467	L2
YSF	320000	hysf2	2000	0.700	L2
YSF	320000	hysf2	2000	3.759	L2
YSF	320000	hysf2	2000	0.910	L2
YSF	320000	hysf2	2000	3.039	L2
YSF	320000	hysf2	2000	8.804	L2
YSF	320000	hysf2	2000	0.578	L2
YSF	320000	hysf2	2000	3.425	L2
YSF	320000	hysf2	2000	4.966	L2
YSF	320000	hysf2	2000	2.890	L2
YSF	320000	hysf2	2000	7.355	L2
YSF	320000	hysf2	2000	1.420	L2
YSF	320000	hysf2	2000	3.748	L2
YSF	320000	hysf2	2000	3.567	L2
YSF	320000	hysf2	2000	0.776	L2
YSF	320000	hysf2	2000	7.743	L2
YSF	320000	hysf2	2000	4.221	L2
YSF	320000	hysf2	2000	0.926	L2
YSF	320000	hysf2	2000	0.371	L2
YSF	320000	hysf2	2000	7.079	L2
YSF	320000	hysf2	2000	4.937	L2
YSF	320000	hysf2	2000	4.423	L2
YSF	320000	hysf2	2000	4.625	L2
YSF	320000	hysf2	2000	7.140	L2
YSF	320000	hysf2	2000	4.026	L2
YSF	320000	hysf2	2000	5.885	L2
YSF	320000	hysf2	2000	3.298	L2
YSF	320000	hysf2	2000	5.165	L2
YSF	320000	hysf2	2000	3.332	L2
YSF	320000	hysf2	2000	1.324	L2
YSF	320000	hysf2	2000	2.575	L2
YSF	320000	hysf2	2000	2.509	L2
YSF	320000	hysf2	2000	4.595	L2
YSF	320000	hysf2	2000	0.519	L2
YSF	320000	hysf2	2000	5.851	L2
YSF	320000	hysf2	2000	0.411	L2
YSF	320000	hysf2	2000	4.971	L2
YSF	320000	hysf2	2000	5.368	L2
YSF	320000	hysf2	2000	10.190	L2
YSF	320000	hysf2	2000	5.317	L2
YSF	320000	hysf2	2000	1.179	L2
YSF	320000	hysf2	2000	1.036	L2
YSF	320000	hysf2	2000	3.606	L2
YSF	320000	hysf2	2000	10.288	L2
YSF	320000	hysf2	2000	16.144	L2
YSF	320000	hysf2	2000	1.807	L2
YSF	320000	hysf2	2000	2.926	L2
YSF	320000	hysf2	2000	2.375	L2
YSF	320000	hysf2	2000	2.964	L2
YSF	320000	hysf2	2000	8.461	L2
YSF	320000	hysf2	2000	0.987	L2
YSF	320000	hysf2	2000	4.204	L2
YSF	320000	hysf2	2000	6.698	L2
YSF	320000	hysf2	2000	1.657	L2
YSF	320000	hysf2	2000	9.455	L2
YSF	320000	hysf2	2000	1.958	L2
YSF	320000	hysf2	2000	4.126	L2
YSF	320000	hysf2	2000	3.158	L2
YSF	320000	hysf2	2000	2.735	L2
YSF	320000	hysf2	2000	4.275	L2
YSF	320000	hysf2	2000	1.685	L2
YSF	320000	hysf2	2000	4.251	L2
YSF	320000	hysf2	2000	7.283	L2
YSF	320000	hysf2	2000	1.580	L2
YSF	320000	hysf2	2000	2.909	L2
YSF	320000	hysf2	2000	3.071	L2
YSF	320000	hysf2	2000	2.577	L2
YSF	320000	hysf2	2000	3.033	L2
YSF	320000	hysf2	2000	2.344	L2
YSF	320000	hysf2	2000	4.196	L2
YSF	320000	hysf2	2000	8.872	L2
YSF	320000	hysf2	2000	5.186	L2
YSF	320000	hysf2	2000	0.668	L2
YSF	320000	hysf2	2000	10.257	L2
YSF	320000	hysf2	2000	6.033	L2
YSF	320000	hysf2	2000	0.601	L2
YSF	320000	hysf2	2000	2.444	L2
YSF	320000	hysf2	2000	2.235	L2
YSF	320000	hysf2	2000	5.645	L2
YSF	320000	hysf2	2000	1.048	L2
YSF	320000	hysf2	2000	1.103	L2
YSF	320000	hysf2	2000	3.837	L2
YSF	320000	hysf2	2000	1.041	L2
YSF	320000	hysf2	2000	4.142	L2
YSF	320000	hysf2	2000	0.894	L2
YSF	320000	hysf2	2000	4.095	L2
YSF	320000	hysf2	2000	1.193	L2
CP	320000	jcp2	2000	4.000	L2
CP	320000	jcp2	2000	5.000	L2
CP	320000	jcp2	2000	30.000	L2
CP	320000	jcp2	2000	30.000	L2
CP	320000	jcp2	2000	12.000	L2
CP	320000	jcp2	2000	32.000	L2
CP	320000	jcp2	2000	2.000	L2
CP	320000	jcp2	2000	2.000	L2
CP	320000	jcp2	2000	8.000	L2
CP	320000	jcp2	2000	5.000	L2
CP	320000	jcp2	2000	12.000	L2
CP	320000	jcp2	2000	19.000	L2
CP	320000	jcp2	2000	9.000	L2
CP	320000	jcp2	2000	9.000	L2
CP	320000	jcp2	2000	12.000	L2
CP	320000	jcp2	2000	0.000	L2
CP	320000	jcp2	2000	35.000	L2
CP	320000	jcp2	2000	10.000	L2
CP	320000	jcp2	2000	28.000	L2
CP	320000	jcp2	2000	14.000	L2
CP	320000	jcp2	2000	35.000	L2
CP	320000	jcp2	2000	10.000	L2
CP	320000	jcp2	2000	16.000	L2
CP	320000	jcp2	2000	12.000	L2
CP	320000	jcp2	2000	38.000	L2
CP	320000	jcp2	2000	35.000	L2
CP	320000	jcp2	2000	11.000	L2
CP	320000	jcp2	2000	10.000	L2
CP	320000	jcp2	2000	2.000	L2
CP	320000	jcp2	2000	10.000	L2
CP	320000	jcp2	2000	5.000	L2
CP	320000	jcp2	2000	15.000	L2
CP	320000	jcp2	2000	5.000	L2
CP	320000	jcp2	2000	8.000	L2
CP	320000	jcp2	2000	3.000	L2
CP	320000	jcp2	2000	20.000	L2
CP	320000	jcp2	2000	20.000	L2
CP	320000	jcp2	2000	7.000	L2
CP	320000	jcp2	2000	7.000	L2
CP	320000	jcp2	2000	8.000	L2
CP	320000	jcp2	2000	8.000	L2
CP	320000	jcp2	2000	1.000	L2
CP	320000	jcp2	2000	18.000	L2
CP	320000	jcp2	2000	19.000	L2
CP	320000	jcp2	2000	9.000	L2
CP	320000	jcp2	2000	15.000	L2
CP	320000	jcp2	2000	28.000	L2
CP	320000	jcp2	2000	4.000	L2
CP	320000	jcp2	2000	2.000	L2
CP	320000	jcp2	2000	4.000	L2
CP	320000	jcp2	2000	5.000	L2
CP	320000	jcp2	2000	18.000	L2
CP	320000	jcp2	2000	21.000	L2
CP	320000	jcp2	2000	23.000	L2
CP	320000	jcp2	2000	10.000	L2
CP	320000	jcp2	2000	15.000	L2
CP	320000	jcp2	2000	22.000	L2
CP	320000	jcp2	2000	27.000	L2
CP	320000	jcp2	2000	27.000	L2
CP	320000	jcp2	2000	6.000	L2
CP	320000	jcp2	2000	25.000	L2
CP	320000	jcp2	2000	22.000	L2
CP	320000	jcp2	2000	5.000	L2
CP	320000	jcp2	2000	15.000	L2
CP	320000	jcp2	2000	6.000	L2
CP	320000	jcp2	2000	7.000	L2
CP	320000	jcp2	2000	7.000	L2
CP	320000	jcp2	2000	12.000	L2
CP	320000	jcp2	2000	22.000	L2
CP	320000	jcp2	2000	26.000	L2
CP	320000	jcp2	2000	2.000	L2
CP	320000	jcp2	2000	5.000	L2
CP	320000	jcp2	2000	10.000	L2
CP	320000	jcp2	2000	6.000	L2
CP	320000	jcp2	2000	23.000	L2
CP	320000	jcp2	2000	30.000	L2
CP	320000	jcp2	2000	26.000	L2
CP	320000	jcp2	2000	8.000	L2
CP	320000	jcp2	2000	10.000	L2
CP	320000	jcp2	2000	8.000	L2
CP	320000	jcp2	2000	17.000	L2
CP	320000	jcp2	2000	17.000	L2
CP	320000	jcp2	2000	30.000	L2
CP	320000	jcp2	2000	30.000	L2
CP	320000	jcp2	2000	30.000	L2
CP	320000	jcp2	2000	35.000	L2
CP	320000	jcp2	2000	25.000	L2
CP	320000	jcp2	2000	25.000	L2
CP	320000	jcp2	2000	25.000	L2
CP	320000	jcp2	2000	13.000	L2
CP	320000	jcp2	2000	18.000	L2
CP	320000	jcp2	2000	25.000	L2
CP	320000	jcp2	2000	0.000	L2
CP	320000	jcp2	2000	2.000	L2
CP	320000	jcp2	2000	0.500	L2
CP	320000	jcp2	2000	3.000	L2
CP	320000	jcp2	2000	22.000	L2
CP	320000	jcp2	2000	26.000	L2
CP	320000	jcp2	2000	24.000	L2
CP	320000	jcp2	2000	30.000	L2
CP	320000	jcp2	2000	22.000	L2
CP	320000	jcp2	2000	13.000	L2
CP	320000	jcp2	2000	18.000	L2
CP	320000	jcp2	2000	22.000	L2
CP	320000	jcp2	2000	10.000	L2
CP	320000	jcp2	2000	4.000	L2
CP	320000	jcp2	2000	35.000	L2
CP	320000	jcp2	2000	31.000	L2
CP	320000	jcp2	2000	27.000	L2
CP	320000	jcp2	2000	27.000	L2
CP	320000	jcp2	2000	31.000	L2
CP	320000	jcp2	2000	12.000	L2
CP	320000	jcp2	2000	0.000	L2
CP	320000	jcp2	2000	1.000	L2
CP	320000	jcp2	2000	11.000	L2
CP	320000	jcp2	2000	18.000	L2
CP	320000	jcp2	2000	22.000	L2
CP	320000	jcp2	2000	10.000	L2
CP	320000	jcp2	2000	9.000	L2
CP	320000	jcp2	2000	2.000	L2
CP	320000	jcp2	2000	38.000	L2
CP	320000	jcp2	2000	38.000	L2
CP	320000	jcp2	2000	36.000	L2
CP	320000	jcp2	2000	34.000	L2
CP	320000	jcp2	2000	38.000	L2
CP	320000	jcp2	2000	6.000	L2
CP	320000	jcp2	2000	0.000	L2
CP	320000	jcp2	2000	25.000	L2
CP	320000	jcp2	2000	25.000	L2
CP	320000	jcp2	2000	23.000	L2
CP	320000	jcp2	2000	25.000	L2
CP	320000	jcp2	2000	22.000	L2
CP	320000	jcp2	2000	20.000	L2
CP	320000	jcp2	2000	27.000	L2
CP	320000	jcp2	2000	32.000	L2
CP	320000	jcp2	2000	12.000	L2
CP	320000	jcp2	2000	8.000	L2
CP	320000	jcp2	2000	1.000	L2
CP	320000	jcp2	2000	16.000	L2
CP	320000	jcp2	2000	16.000	L2
CP	320000	jcp2	2000	16.000	L2
CP	320000	jcp2	2000	21.000	L2
CP	320000	jcp2	2000	28.000	L2
CP	320000	jcp2	2000	36.000	L2
CP	320000	jcp2	2000	1.000	L2
CP	320000	jcp2	2000	1.000	L2
CP	320000	jcp2	2000	0.000	L2
CP	320000	jcp2	2000	0.000	L2
CP	320000	jcp2	2000	6.000	L2
CP	320000	jcp2	2000	20.000	L2
CP	320000	jcp2	2000	30.000	L2
CP	320000	jcp2	2000	32.000	L2
CP	320000	jcp2	2000	32.000	L2
CP	320000	jcp2	2000	38.000	L2
CP	320000	jcp2	2000	38.000	L2
CP	320000	jcp2	2000	36.000	L2
CP	320000	jcp2	2000	38.000	L2
CP	320000	jcp2	2000	36.000	L2
CP	320000	jcp2	2000	32.000	L2
CP	320000	jcp2	2000	30.000	L2
CP	320000	jcp2	2000	30.000	L2
CP	320000	jcp2	2000	32.000	L2
CP	320000	jcp2	2000	23.000	L2
CP	320000	jcp2	2000	20.000	L2
CP	320000	jcp2	2000	17.000	L2
CP	320000	jcp2	2000	3.000	L2
CP	320000	jcp2	2000	3.000	L2
CP	320000	jcp2	2000	3.000	L2
CP	320000	jcp2	2000	0.000	L2
CP	320000	jcp2	2000	5.000	L2
CP	320000	jcp2	2000	3.000	L2
CP	320000	jcp2	2000	4.000	L2
CP	320000	jcp2	2000	5.000	L2
CP	320000	jcp2	2000	0.000	L2
CP	320000	jcp2	2000	10.000	L2
CP	320000	jcp2	2000	18.000	L2
CP	320000	jcp2	2000	16.000	L2
CP	320000	jcp2	2000	10.000	L2
CP	320000	jcp2	2000	7.200	L2
CP	320000	jcp2	2000	4.000	L2
