# Supplementary material for: Deforestation effects on Attalea palms and their resident Rhodnius, vectors of Chagas disease, in eastern Amazonia
Source: PLoS One. 2021 May 20;16(5):e0252071. doi: 10.1371/journal.pone.0252071 (PMC8136634; doi:10.1371/journal.pone.0252071)
Supplement: S2 Dataset — (XLSX) [file pone.0252071.s003.xlsx]

## Sheet: S2 Dataset
Palm ID	Locality	Landscape	Stem height	Organic score	Species	Direct catch	Bag catch
28	L1	OGF	5	0.75	Attalea speciosa	0	0
31	L1	OGF	6	0.75	Attalea speciosa	0	0
52	L1	OGF	3.5	0.25	Attalea speciosa	0	0
63	L1	OGF	4.8	0.25	Attalea speciosa	0	0
72	L1	OGF	5.3	0.25	Attalea speciosa	0	0
82	L1	OGF	5	0.5	Attalea speciosa	0	0
92	L1	OGF	6	0.75	Attalea speciosa	0	0
108	L1	OGF	4	0.75	Attalea maripa	0	0
114	L1	OGF	5.1	2.5	Attalea maripa	0	0
122	L1	OGF	3.4	0.5	Attalea maripa	0	0
128	L1	OGF	5.8	0.75	Attalea speciosa	0	0
138	L1	OGF	5.5	0.5	Attalea speciosa	0	0
153	L1	OGF	5.5	0.25	Attalea speciosa	0	0
170	L1	OGF	6	0.5	Attalea speciosa	0	0
187	L1	OGF	5.6	1	Attalea speciosa	0	0
200	L1	OGF	5.4	0.75	Attalea speciosa	0	0
203	L1	OGF	4.47	0.25	Attalea maripa	0	0
211	L1	OGF	4.47	0.25	Attalea maripa	0	0
214	L1	OGF	6	0.5	Attalea maripa	0	0
219	L1	OGF	4.85	0.5	Attalea maripa	0	0
221	L1	OGF	3.89	1	Attalea maripa	0	0
225	L1	OGF	3.147	0.5	Attalea maripa	0	0
228	L1	OGF	4.23	0.5	Attalea maripa	0	0
235	L1	OGF	3.35	1	Attalea maripa	0	0
239	L1	OGF	5.082	0.75	Attalea maripa	0	0
240	L1	OGF	6.042	0.25	Attalea maripa	0	0
244	L1	OGF	8	0.5	Attalea maripa	0	0
247	L1	OGF	3.974	1	Attalea maripa	0	0
249	L1	OGF	5	0.75	Attalea speciosa	0	0
252	L1	OGF	7	0.75	Attalea speciosa	0	0
256	L1	OGF	4	0.25	Attalea speciosa	0	0
258	L1	OGF	6	0.5	Attalea speciosa	0	0
261	L1	OGF	5.262	0.5	Attalea maripa	0	0
266	L1	OGF	6.279	0.75	Attalea maripa	0	0
270	L1	OGF	5.343	1	Attalea speciosa	0	0
275	L1	OGF	3.79	2.25	Attalea speciosa	0	0
280	L1	OGF	6.154	1.25	Attalea speciosa	0	0
285	L1	OGF	6.738	0.5	Attalea speciosa	0	0
289	L1	OGF	5.455	0.5	Attalea maripa	0	0
292	L1	OGF	5.891	0.25	Attalea speciosa	0	0
301	L1	CP	6.538	0.5	Attalea speciosa	1	0
302	L1	CP	5.71	0.75	Attalea speciosa	1	1
304	L1	CP	6.71	1.25	Attalea speciosa	3	0
305	L1	CP	6.317	1.5	Attalea speciosa	0	0
347	L1	OGF	4.632	0.25	Attalea maripa	0	0
353	L1	OGF	3.7	0.5	Attalea speciosa	0	0
357	L1	OGF	4.8	0.25	Attalea speciosa	0	0
402	L1	OGF	4.5	0.5	Attalea speciosa	0	0
412	L1	OGF	5	1.25	Attalea speciosa	0	0
422	L1	OGF	4.4	1	Attalea speciosa	0	0
432	L1	OGF	5.8	1	Attalea speciosa	0	0
441	L1	OGF	5	0.75	Attalea speciosa	0	0
451	L1	OGF	5.5	0.75	Attalea speciosa	0	0
453	L1	OGF	5.5	1	Attalea speciosa	0	0
459	L1	OGF	5.7	2	Attalea speciosa	0	0
464	L1	OGF	5.4	2.25	Attalea speciosa	0	0
472	L1	OGF	6.5	0.75	Attalea speciosa	0	0
478	L1	OGF	5.5	0.25	Attalea speciosa	0	0
482	L1	OGF	3	1.5	Attalea maripa	0	0
490	L1	OGF	3.8	0.25	Attalea maripa	0	0
499	L1	OGF	4.5	1	Attalea maripa	0	0
503	L1	OGF	6	1.75	Attalea speciosa	0	0
512	L1	OGF	4.5	1	Attalea maripa	0	0
522	L1	OGF	4	0.25	Attalea speciosa	0	0
533	L1	OGF	3	1	Attalea speciosa	0	0
534	L1	OGF	4.5	0.25	Attalea speciosa	0	0
542	L1	OGF	4	0.25	Attalea speciosa	0	0
566	L1	OGF	4.2	0.25	Attalea speciosa	0	0
572	L1	OGF	4.5	0.5	Attalea speciosa	0	0
576	L1	OGF	3.8	0.5	Attalea speciosa	0	0
578	L1	OGF	4.5	0.75	Attalea speciosa	0	0
581	L1	OGF	4	0.75	Attalea speciosa	0	0
589	L1	OGF	4.8	0.5	Attalea speciosa	0	0
597	L1	OGF	4	0.25	Attalea speciosa	0	0
604	L1	CP	6.5	0.5	Attalea speciosa	2	0
607	L1	CP	7	0.75	Attalea speciosa	0	0
608	L1	CP	6.5	0.75	Attalea speciosa	1	0
618	L1	CP	6.5	1	Attalea speciosa	3	1
620	L1	CP	6.5	1	Attalea speciosa	2	0
623	L1	CP	6	0.75	Attalea speciosa	0	0
627	L1	CP	4.5	1.25	Attalea speciosa	1	1
632	L1	CP	5	1	Attalea speciosa	1	0
633	L1	CP	4.5	1	Attalea speciosa	4	0
640	L1	CP	5	1	Attalea speciosa	0	0
643	L1	CP	3	1.25	Attalea speciosa	0	0
644	L1	CP	4.5	0.75	Attalea speciosa	1	0
700	L2	OGF	6.276	0.5	Attalea maripa	0	0
702	L2	OGF	6.411	0.75	Attalea maripa	0	0
703	L2	OGF	7.076	0.5	Attalea maripa	0	0
706	L2	OGF	7.132	1	Attalea maripa	0	0
708	L2	OGF	5.968	0.5	Attalea maripa	0	0
710	L2	OGF	5.999	0.75	Attalea maripa	0	0
712	L2	OGF	5.18	0.5	Attalea maripa	0	0
714	L2	OGF	7.248	1.25	Attalea maripa	0	-
716	L2	OGF	5.783	1	Attalea maripa	0	0
718	L2	OGF	7.393	0.5	Attalea maripa	0	0
720	L2	OGF	2.882	0.5	Attalea maripa	0	0
722	L2	OGF	7.961	0.75	Attalea maripa	0	0
724	L2	OGF	6.086	0.5	Attalea maripa	0	0
728	L2	OGF	7.022	1	Attalea maripa	0	0
730	L2	OGF	5.36	1.5	Attalea maripa	3	0
732	L2	OGF	7.836	1.25	Attalea maripa	0	0
734	L2	OGF	7.425	0.75	Attalea maripa	0	0
736	L2	OGF	6.051	0.5	Attalea speciosa	0	0
738	L2	OGF	6.671	0.75	Attalea speciosa	0	0
740	L2	OGF	6.833	0.5	Attalea maripa	0	0
742	L2	OGF	7.526	0.5	Attalea maripa	0	0
744	L2	OGF	5.624	0.25	Attalea maripa	0	0
748	L2	OGF	6.995	0.75	Attalea speciosa	0	0
749	L2	OGF	6.979	0.5	Attalea speciosa	0	0
750	L2	OGF	6.267	0.75	Attalea speciosa	1	0
751	L1	OGF	4.1	0.25	Attalea speciosa	0	0
753	L1	OGF	5.7	0.25	Attalea speciosa	0	0
758	L1	OGF	6.3	1.25	Attalea speciosa	0	0
759	L1	OGF	4.3	0.25	Attalea speciosa	0	0
762	L1	OGF	4.8	0.25	Attalea speciosa	0	0
764	L1	OGF	3.2	0.25	Attalea speciosa	0	0
766	L1	OGF	4.5	0.5	Attalea speciosa	0	0
768	L1	OGF	4.4	0.5	Attalea speciosa	0	0
773	L1	OGF	4.3	0.25	Attalea speciosa	0	0
776	L1	OGF	4.5	0.25	Attalea maripa	0	0
777	L1	OGF	4.3	0.25	Attalea speciosa	0	0
779	L1	OGF	3.2	0.5	Attalea speciosa	0	0
782	L1	OGF	4.6	1	Attalea speciosa	0	0
787	L1	OGF	5.8	1	Attalea speciosa	0	0
802	L2	OGF	6.314	1	Attalea speciosa	0	0
804	L2	OGF	7.085	1	Attalea speciosa	0	0
806	L2	OGF	3.604	0.25	Attalea speciosa	0	0
808	L2	OGF	7.644	0.5	Attalea speciosa	0	0
809	L2	OGF	4.25	0.25	Attalea maripa	0	0
810	L2	OGF	5.5	2.75	Attalea speciosa	0	0
812	L2	OGF	4.06	0.5	Attalea speciosa	0	0
814	L2	OGF	4.32	0.75	Attalea maripa	0	0
816	L2	OGF	4.452	0.75	Attalea speciosa	0	0
818	L2	OGF	4.296	0.5	Attalea speciosa	0	0
820	L2	OGF	8.329	0.5	Attalea speciosa	0	0
822	L2	OGF	5.548	0.5	Attalea speciosa	0	0
824	L2	OGF	7.585	0.75	Attalea maripa	0	0
826	L2	OGF	3.898	0.75	Attalea speciosa	0	0
841	L2	OGF	2.5	0.5	Attalea speciosa	0	0
846	L2	OGF	2.5	0.75	Attalea maripa	0	0
853	L2	OGF	6	0.75	Attalea speciosa	0	0
856	L2	OGF	3	1.5	Attalea speciosa	0	0
863	L2	OGF	4.4	1.5	Attalea speciosa	0	0
866	L2	OGF	3.2	1.75	Attalea speciosa	0	0
881	L2	OGF	5	0.75	Attalea speciosa	0	0
886	L2	OGF	5.5	0.5	Attalea speciosa	0	0
891	L2	OGF	4	0.5	Attalea speciosa	0	0
896	L2	OGF	5.5	1.5	Attalea speciosa	0	0
901	L2	OGF	4.6	1.25	Attalea speciosa	0	0
906	L2	OGF	5	3	Attalea speciosa	0	0
911	L2	OGF	3.2	1.25	Attalea speciosa	0	0
916	L2	OGF	4.2	2	Attalea speciosa	0	0
921	L2	OGF	3.3	0.75	Attalea speciosa	0	0
931	L2	OGF	4.8	1	Attalea speciosa	0	0
936	L2	OGF	4.3	1.5	Attalea speciosa	0	0
941	L2	OGF	3.9	0.25	Attalea speciosa	0	0
946	L2	OGF	5	1.5	Attalea speciosa	0	0
951	L2	CP	7.269	0.5	Attalea speciosa	1	0
955	L2	CP	6.246	0.75	Attalea speciosa	0	0
959	L2	CP	7.625	1	Attalea speciosa	0	0
964	L2	CP	5.267	0.25	Attalea speciosa	0	0
968	L2	CP	4.968	0.5	Attalea speciosa	0	-
973	L2	CP	5.216	0.25	Attalea speciosa	0	0
977	L2	CP	5.274	0.5	Attalea speciosa	0	0
982	L2	CP	6.042	0.75	Attalea speciosa	0	0
986	L2	CP	2.14	0.25	Attalea speciosa	0	0
991	L2	CP	4.789	0.25	Attalea speciosa	0	0
995	L2	CP	5.24	0.5	Attalea speciosa	0	0
1000	L2	CP	2.985	0.5	Attalea speciosa	0	0
1004	L2	CP	2.986	0.25	Attalea speciosa	0	0
1009	L2	CP	2.5	0.5	Attalea speciosa	0	0
1012	L2	CP	5.5	0.5	Attalea speciosa	0	0
1018	L2	CP	2	0.5	Attalea speciosa	0	0
1022	L2	CP	4.5	0.75	Attalea speciosa	0	0
1027	L2	CP	3.5	0.5	Attalea speciosa	0	0
1031	L2	CP	4.5	0.75	Attalea speciosa	0	0
1036	L2	CP	3.5	0.25	Attalea speciosa	0	0
1040	L2	CP	2	0.5	Attalea speciosa	0	0
1045	L2	CP	3.5	0.5	Attalea speciosa	0	0
1049	L2	CP	6	0.5	Attalea speciosa	0	0
1054	L2	CP	5	0.5	Attalea speciosa	0	0
1058	L2	CP	4	0.75	Attalea speciosa	1	0
1063	L2	CP	5	0.5	Attalea speciosa	0	0
1067	L2	CP	6	0.5	Attalea speciosa	0	0
1072	L2	CP	5.5	1	Attalea speciosa	0	0
1076	L2	CP	5	0.75	Attalea speciosa	0	0
1082	L2	CP	4.9	0.75	Attalea speciosa	0	0
1084	L2	YSF	6.609	1.5	Attalea speciosa	1	0
1086	L2	YSF	7.557	0.5	Attalea speciosa	0	0
1091	L2	YSF	6.396	1	Attalea speciosa	0	0
1093	L2	YSF	4.906	0.25	Attalea speciosa	0	0
1095	L2	YSF	5.18	0.25	Attalea speciosa	0	0
1097	L2	YSF	4.41	0.75	Attalea speciosa	0	0
1099	L2	YSF	5.05	0.25	Attalea speciosa	0	0
1102	L2	YSF	3.973	0.5	Attalea speciosa	0	0
1104	L2	YSF	4.61	0.5	Attalea speciosa	0	0
1106	L2	YSF	2.48	0.5	Attalea speciosa	0	0
1109	L2	YSF	5.913	1.25	Attalea speciosa	0	0
1111	L2	YSF	7.45	0.5	Attalea speciosa	0	0
1113	L2	YSF	5.127	0.25	Attalea speciosa	0	0
1115	L2	YSF	4.22	0.25	Attalea speciosa	0	0
1117	L2	YSF	4.77	0.25	Attalea speciosa	0	-
1120	L2	YSF	2.03	0.25	Attalea speciosa	0	-
1122	L2	YSF	4.15	0.25	Attalea speciosa	0	-
1124	L2	YSF	2.9	0.25	Attalea speciosa	0	-
1126	L2	YSF	3.13	0.25	Attalea speciosa	0	0
1128	L2	YSF	5.78	0.25	Attalea speciosa	0	-
1130	L2	YSF	1.74	0.25	Attalea speciosa	0	-
1132	L2	YSF	4.57	0.5	Attalea speciosa	0	0
1134	L2	YSF	5.2	1	Attalea speciosa	0	0
1136	L2	YSF	2.98	0.5	Attalea speciosa	0	0
1138	L2	YSF	3.33	0.5	Attalea speciosa	0	-
1141	L2	YSF	4.78	0.5	Attalea speciosa	0	-
1145	L2	YSF	4.43	0.5	Attalea speciosa	0	0
1147	L2	YSF	5.11	0.5	Attalea speciosa	0	0
1150	L2	YSF	3.92	0.25	Attalea speciosa	0	-
1151	L2	OGF	3	1.75	Attalea speciosa	0	0
1153	L2	YSF	7.14	0.5	Attalea speciosa	0	-
1156	L2	OGF	3	0.75	Attalea speciosa	0	0
1161	L2	OGF	3	0.75	Attalea speciosa	0	0
1166	L2	OGF	4	1.5	Attalea speciosa	0	0
1172	L2	OGF	3	0.75	Attalea speciosa	0	0
1176	L2	OGF	5.5	1	Attalea speciosa	0	0
1181	L2	OGF	5.7	0.25	Attalea speciosa	0	0
1186	L2	OGF	4.5	0.5	Attalea speciosa	0	0
1191	L2	OGF	2	0.75	Attalea speciosa	0	0
1196	L2	OGF	2	1	Attalea speciosa	0	0
1201	L2	OGF	4.2	1	Attalea speciosa	0	0
1206	L1	YSF	3.65	0.75	Attalea maripa	2	-
1209	L1	YSF	3.15	1.25	Attalea maripa	0	0
1212	L1	YSF	3.15	2	Attalea maripa	0	0
1215	L1	YSF	2.65	1.75	Attalea maripa	0	0
1218	L1	YSF	3.15	2	Attalea maripa	0	0
1221	L1	YSF	3.15	1.75	Attalea maripa	0	-
1222	L1	YSF	3.35	1.25	Attalea maripa	0	0
1227	L1	YSF	3.15	1.25	Attalea maripa	0	0
1230	L1	YSF	4.85	0.75	Attalea maripa	0	0
1233	L1	YSF	3.65	0.5	Attalea maripa	0	0
1236	L1	YSF	3.25	0.5	Attalea maripa	0	0
1237	L1	YSF	4.65	0.5	Attalea maripa	0	0
1239	L1	YSF	3.85	0.5	Attalea maripa	0	0
1242	L1	YSF	4.15	0.5	Attalea maripa	0	0
1245	L1	YSF	3.05	0.5	Attalea maripa	0	0
1247	L1	YSF	5.65	0.5	Attalea maripa	0	0
1249	L1	YSF	4.15	0.25	Attalea maripa	0	0
1352	L2	OGF	5	1	Attalea speciosa	0	0
1354	L2	OGF	4	0.75	Attalea maripa	0	0
1355	L2	OGF	4	0.75	Attalea speciosa	0	0
1357	L2	OGF	5	1	Attalea speciosa	0	0
1359	L2	OGF	3	0.75	Attalea maripa	0	0
1361	L2	OGF	3	0.5	Attalea speciosa	0	0
1363	L2	OGF	3	0.25	Attalea speciosa	0	0
1365	L2	OGF	3	0.5	Attalea maripa	0	0
1367	L2	OGF	3.5	0.75	Attalea speciosa	0	0
1369	L2	OGF	4.5	0.75	Attalea maripa	0	0
1372	L2	OGF	1.5	0.75	Attalea maripa	0	0
1373	L2	OGF	3	0.75	Attalea maripa	0	0
1375	L2	OGF	6	1.75	Attalea maripa	0	0
1377	L2	OGF	3	0.5	Attalea maripa	0	0
1379	L2	OGF	2	1.25	Attalea maripa	0	0
1381	L2	OGF	4	1.25	Attalea maripa	0	0
1383	L2	OGF	2.5	1.5	Attalea maripa	0	0
1385	L2	OGF	4.5	0.5	Attalea maripa	0	0
1387	L2	OGF	4.5	0.75	Attalea maripa	0	0
1389	L2	OGF	2	1	Attalea maripa	0	0
1391	L2	OGF	5	1.25	Attalea maripa	0	0
1470	L1	YSF	3.95	0.25	Attalea maripa	0	-
1473	L1	YSF	5.15	0.5	Attalea maripa	0	-
1476	L1	YSF	3.65	0.25	Attalea maripa	0	-
1479	L1	YSF	5.15	0.5	Attalea maripa	0	0
1482	L1	YSF	3.65	0.25	Attalea maripa	0	0
1483	L1	YSF	4.35	0.5	Attalea maripa	0	0
1485	L1	YSF	2.85	0.5	Attalea maripa	0	0
1488	L1	YSF	4.15	0.5	Attalea maripa	0	0
1491	L1	YSF	6.15	1	Attalea maripa	1	0
1493	L1	YSF	5.15	1	Attalea maripa	0	0
1494	L1	YSF	2.65	0.25	Attalea maripa	0	0
1497	L1	YSF	3.15	0.25	Attalea maripa	0	0
1500	L1	YSF	2.95	0.25	Attalea maripa	0	0
