# Supplementary material for: Deforestation effects on Attalea palms and their resident Rhodnius, vectors of Chagas disease, in eastern Amazonia
Source: PLoS One. 2021 May 20;16(5):e0252071. doi: 10.1371/journal.pone.0252071 (PMC8136634; doi:10.1371/journal.pone.0252071)
Supplement: S3 Dataset — (XLSX) [file pone.0252071.s004.xlsx]

## Sheet: S3 Dataset
Detection/non-detection	Bug catch	Stem height	Organic score	State	Ref.	Species
0	0	6.5	1.75	Amazonas	[17]	Attalea maripa
1	3	5.65	1	Amazonas	[17]	Attalea maripa
0	0	5.3	1	Amazonas	[17]	Attalea maripa
0	0	6.5	2.25	Amazonas	[17]	Attalea maripa
0	0	4.5	2.25	Amazonas	[17]	Attalea maripa
0	0	6.6	1.75	Amazonas	[17]	Attalea maripa
0	0	5.2	1.5	Amazonas	[17]	Attalea maripa
0	0	4	0.75	Amazonas	[17]	Attalea maripa
0	0	5.5	1	Amazonas	[17]	Attalea maripa
0	0	5.6	0.75	Amazonas	[17]	Attalea maripa
0	0	3.3	1.25	Amazonas	[17]	Attalea maripa
0	0	5.5	0.75	Amazonas	[17]	Attalea maripa
0	0	5.5	1	Amazonas	[17]	Attalea maripa
0	0	2.5	1	Amazonas	[17]	Attalea maripa
0	0	8	2.75	Amazonas	[17]	Attalea maripa
1	2	6.2	2.5	Amazonas	[17]	Attalea maripa
0	0	6.8	1.75	Amazonas	[17]	Attalea maripa
0	0	7.6	2.25	Amazonas	[17]	Attalea maripa
0	0	3.7	2.25	Amazonas	[17]	Attalea maripa
0	0	6.9	2.75	Amazonas	[17]	Attalea maripa
0	0	6.5	2.75	Amazonas	[17]	Attalea maripa
0	0	7	1.5	Amazonas	[17]	Attalea maripa
0	0	7.2	1.75	Amazonas	[17]	Attalea maripa
0	0	4	0.75	Amazonas	[17]	Attalea maripa
0	0	8	2	Amazonas	[17]	Attalea maripa
0	0	4.7	1.25	Amazonas	[17]	Attalea maripa
0	0	4.5	1.25	Amazonas	[17]	Attalea maripa
0	0	4	1	Amazonas	[17]	Attalea maripa
1	1	3.6	0.75	Amazonas	[17]	Attalea maripa
0	0	3.5	2	Amazonas	[17]	Attalea maripa
0	0	5.6	2.25	Amazonas	[17]	Attalea maripa
1	1	6.7	2.5	Amazonas	[17]	Attalea maripa
0	0	6	2.25	Amazonas	[17]	Attalea maripa
0	0	3	1.25	Amazonas	[17]	Attalea maripa
0	0	2.9	1	Amazonas	[17]	Attalea maripa
0	0	3.6	2.75	Amazonas	[17]	Attalea maripa
0	0	3.5	2	Amazonas	[17]	Attalea maripa
0	0	5	2.5	Amazonas	[17]	Attalea maripa
0	0	3.7	1.5	Amazonas	[17]	Attalea maripa
0	0	2.7	1	Amazonas	[17]	Attalea maripa
0	0	2.6	1.75	Amazonas	[17]	Attalea speciosa
0	0	7.5	3	Amazonas	[17]	Attalea speciosa
0	0	8	2.5	Amazonas	[17]	Attalea speciosa
0	0	9	3	Amazonas	[17]	Attalea speciosa
0	0	7.1	2.75	Amazonas	[17]	Attalea speciosa
0	0	7.3	2	Amazonas	[17]	Attalea speciosa
0	0	6.2	1.25	Amazonas	[17]	Attalea speciosa
0	0	7.5	1.75	Amazonas	[17]	Attalea speciosa
1	1	6.2	1.75	Amazonas	[17]	Attalea speciosa
0	0	6.1	2.5	Amazonas	[17]	Attalea speciosa
0	0	4.6	1.25	Amazonas	[17]	Attalea speciosa
1	3	4.6	2.5	Amazonas	[17]	Attalea speciosa
1	1	4.4	3	Amazonas	[17]	Attalea speciosa
1	1	5.1	2.75	Amazonas	[17]	Attalea speciosa
1	3	6	3.25	Amazonas	[17]	Attalea speciosa
1	1	6.5	3.25	Amazonas	[17]	Attalea speciosa
0	0	6.5	2.75	Amazonas	[17]	Attalea speciosa
1	3	6.5	1.75	Amazonas	[17]	Attalea maripa
0	0	5.75	0.5	Amazonas	[17]	Attalea maripa
1	1	5.4	1.25	Amazonas	[17]	Attalea maripa
0	0	5.6	1.25	Amazonas	[17]	Attalea maripa
1	1	6.05	1.75	Amazonas	[17]	Attalea maripa
0	0	7.4	1.5	Amazonas	[17]	Attalea maripa
0	0	5.8	1.25	Amazonas	[17]	Attalea maripa
0	0	7.8	1.25	Amazonas	[17]	Attalea maripa
0	0	5.9	0.75	Amazonas	[17]	Attalea maripa
0	0	6.05	2	Amazonas	[17]	Attalea maripa
0	0	7.5	1.75	Amazonas	[17]	Attalea maripa
0	0	5.55	1.5	Amazonas	[17]	Attalea maripa
1	2	5.55	1.5	Amazonas	[17]	Attalea maripa
1	6	6.9	1	Amazonas	[17]	Attalea maripa
0	0	6.4	1.25	Amazonas	[17]	Attalea maripa
0	0	5.75	1.75	Amazonas	[17]	Attalea maripa
0	0	6.6	1	Amazonas	[17]	Attalea maripa
0	0	6.15	0.75	Amazonas	[17]	Attalea maripa
0	0	6.3	1	Amazonas	[17]	Attalea maripa
0	0	6.1	1	Amazonas	[17]	Attalea maripa
0	0	4.5	1.75	Amazonas	[17]	Attalea maripa
0	0	7	2	Amazonas	[17]	Attalea maripa
0	0	6	1.75	Amazonas	[17]	Attalea maripa
0	0	5.7	1	Amazonas	[17]	Attalea maripa
1	2	8.5	2.25	Amazonas	[17]	Attalea maripa
0	0	8.1	1.75	Amazonas	[17]	Attalea maripa
1	22	7.5	2.75	Amazonas	[17]	Attalea maripa
0	0	7.5	0.75	Amazonas	[17]	Attalea maripa
0	0	5.25	1.25	Amazonas	[17]	Attalea maripa
0	0	5.25	1.75	Amazonas	[17]	Attalea maripa
0	0	4.7	2	Amazonas	[17]	Attalea speciosa
0	0	3	2.25	Amazonas	[17]	Attalea speciosa
0	0	5.5	2	Amazonas	[17]	Attalea speciosa
0	0	5	2.5	Amazonas	[17]	Attalea speciosa
0	0	5.45	1.5	Amazonas	[17]	Attalea speciosa
0	0	3	0.75	Amazonas	[17]	Attalea speciosa
0	0	5.25	3	Amazonas	[17]	Attalea speciosa
0	0	4.1	3	Amazonas	[17]	Attalea speciosa
0	0	4.4	3	Amazonas	[17]	Attalea speciosa
0	0	3.9	1.25	Amazonas	[17]	Attalea speciosa
0	0	5.3	2	Amazonas	[17]	Attalea speciosa
0	0	4.2	2	Amazonas	[17]	Attalea speciosa
0	0	7.1	2.75	Roraima	[17]	Attalea maripa
0	0	8.07	2.5	Roraima	[17]	Attalea maripa
0	0	9.4	2.5	Roraima	[17]	Attalea maripa
0	0	7.95	1.75	Roraima	[17]	Attalea maripa
0	0	5.75	2.5	Roraima	[17]	Attalea maripa
0	0	8.8	1.75	Roraima	[17]	Attalea maripa
0	0	7.15	2.5	Roraima	[17]	Attalea maripa
0	0	6.5	1.25	Roraima	[17]	Attalea maripa
0	0	4.8	2.25	Roraima	[17]	Attalea maripa
0	0	5.7	1.5	Roraima	[17]	Attalea maripa
0	0	4.05	1.5	Roraima	[17]	Attalea maripa
0	0	4.1	1.25	Roraima	[17]	Attalea maripa
1	1	6.7	2.5	Roraima	[17]	Attalea maripa
0	0	5.05	1	Roraima	[17]	Attalea maripa
0	0	10.2	1	Roraima	[17]	Attalea maripa
0	0	4.55	1.5	Roraima	[17]	Attalea maripa
0	0	4.9	2.5	Roraima	[17]	Attalea maripa
1	1	6.8	2.5	Roraima	[17]	Attalea maripa
1	3	5.3	1.75	Roraima	[17]	Attalea maripa
0	0	7.15	1.75	Roraima	[17]	Attalea maripa
0	0	4.8	1.5	Roraima	[17]	Attalea maripa
1	1	5.45	2.25	Roraima	[17]	Attalea maripa
0	0	5.5	2.5	Roraima	[17]	Attalea maripa
1	5	4.05	2.5	Roraima	[17]	Attalea maripa
0	0	9.2	1.25	Roraima	[17]	Attalea maripa
0	0	11.2	2.5	Roraima	[17]	Attalea maripa
0	0	10.15	2.5	Roraima	[17]	Attalea maripa
0	0	10.4	2.5	Roraima	[17]	Attalea maripa
0	0	9.35	1.25	Roraima	[17]	Attalea maripa
1	2	10.1	2	Roraima	[17]	Attalea maripa
0	0	6.95	0.5	Roraima	[17]	Attalea maripa
0	0	5.5	1.75	Roraima	[17]	Attalea maripa
0	0	5.55	1	Roraima	[17]	Attalea maripa
0	0	5.85	0.75	Roraima	[17]	Attalea maripa
0	0	5.5	0.75	Roraima	[17]	Attalea maripa
0	0	7.35	1.75	Roraima	[17]	Attalea maripa
0	0	6.5	2	Roraima	[17]	Attalea maripa
1	1	8.7	1	Roraima	[17]	Attalea maripa
0	0	8.05	1.25	Roraima	[17]	Attalea maripa
0	0	3.6	0.75	Roraima	[17]	Attalea maripa
0	0	6.9	1.5	Roraima	[17]	Attalea maripa
0	0	9.1	1.25	Roraima	[17]	Attalea maripa
0	0	8	1.25	Roraima	[17]	Attalea maripa
0	0	7	1.5	Amazonas	[17]	Attalea maripa
0	0	7.3	1.75	Amazonas	[17]	Attalea maripa
0	0	5.5	2	Amazonas	[17]	Attalea maripa
0	0	6.5	1.25	Amazonas	[17]	Attalea maripa
0	0	8.1	1.5	Amazonas	[17]	Attalea maripa
0	0	7.8	2.25	Amazonas	[17]	Attalea maripa
0	0	6	2	Amazonas	[17]	Attalea maripa
0	0	6	2	Amazonas	[17]	Attalea maripa
0	0	1.8	1	Amazonas	[17]	Attalea maripa
0	0	4.5	1.25	Amazonas	[17]	Attalea maripa
0	0	4.3	2.5	Amazonas	[17]	Attalea maripa
0	0	4.4	2	Amazonas	[17]	Attalea maripa
0	0	2.55	1.5	Amazonas	[17]	Attalea maripa
1	3	6.4	2.5	Amazonas	[17]	Attalea speciosa
0	0	6.6	1.5	Amazonas	[17]	Attalea speciosa
0	0	6.1	3	Amazonas	[17]	Attalea speciosa
0	0	4.25	2	Amazonas	[17]	Attalea speciosa
0	0	1.3	1.75	Amazonas	[17]	Attalea speciosa
0	0	6.5	1	Amazonas	[17]	Attalea speciosa
0	0	6.5	1.75	Amazonas	[17]	Attalea speciosa
0	0	6.7	1.5	Amazonas	[17]	Attalea speciosa
0	0	8.4	2	Amazonas	[17]	Attalea speciosa
0	0	8	1.75	Amazonas	[17]	Attalea speciosa
0	0	7.1	1	Amazonas	[17]	Attalea maripa
1	1	8.6	1.5	Amazonas	[17]	Attalea maripa
1	3	8.1	2.25	Amazonas	[17]	Attalea maripa
1	2	8.5	1.5	Amazonas	[17]	Attalea maripa
0	0	8	3	Amazonas	[17]	Attalea maripa
1	1	8.5	1.75	Amazonas	[17]	Attalea maripa
1	2	8.2	2	Amazonas	[17]	Attalea maripa
1	2	10.3	2.5	Amazonas	[17]	Attalea maripa
1	1	9.5	2.5	Amazonas	[17]	Attalea maripa
0	0	6	1.75	Amazonas	[17]	Attalea maripa
0	0	6.5	1.75	Amazonas	[17]	Attalea maripa
1	3	9.2	2.5	Amazonas	[17]	Attalea maripa
1	1	8.7	2	Amazonas	[17]	Attalea maripa
0	0	8.5	2.5	Amazonas	[17]	Attalea maripa
0	0	8.1	3.25	Amazonas	[17]	Attalea maripa
1	1	10.2	1.5	Amazonas	[17]	Attalea maripa
0	0	8	1.25	Amazonas	[17]	Attalea maripa
0	0	6	1.25	Amazonas	[17]	Attalea maripa
0	0	8.5	1.5	Amazonas	[17]	Attalea maripa
1	2	7.4	2.5	Amazonas	[17]	Attalea maripa
0	0	4.6	1.25	Amazonas	[17]	Attalea maripa
0	0	4.3	2.75	Amazonas	[17]	Attalea maripa
0	0	4	1.75	Amazonas	[17]	Attalea maripa
0	0	7.1	1.75	Amazonas	[17]	Attalea maripa
0	0	4.2	1.75	Amazonas	[17]	Attalea maripa
0	0	4	1	Amazonas	[17]	Attalea maripa
0	0	6.5	1	Amazonas	[17]	Attalea maripa
1	1	5.5	2.25	Amazonas	[17]	Attalea maripa
1	1	8.4	1.5	Amazonas	[17]	Attalea maripa
0	0	3.9	1.5	Amazonas	[17]	Attalea maripa
0	0	4.4	1	Amazonas	[17]	Attalea maripa
0	0	9	1	Amazonas	[17]	Attalea speciosa
0	0	10	1.75	Amazonas	[17]	Attalea speciosa
1	4	10.5	2.5	Amazonas	[17]	Attalea speciosa
0	0	8	2.5	Amazonas	[17]	Attalea speciosa
0	0	6.8	1.25	Amazonas	[17]	Attalea speciosa
0	0	8	1.75	Amazonas	[17]	Attalea speciosa
0	0	5.6	1.75	Amazonas	[17]	Attalea speciosa
0	0	6.3	1.5	Amazonas	[17]	Attalea speciosa
0	0	6.1	0.75	Amazonas	[17]	Attalea speciosa
0	0	8	1.5	Amazonas	[17]	Attalea speciosa
0	0	8.5	1.75	Amazonas	[17]	Attalea speciosa
0	0	10	1.75	Amazonas	[17]	Attalea speciosa
0	0	8	1.5	Amazonas	[17]	Attalea speciosa
1	1	9.5	2.5	Amazonas	[17]	Attalea speciosa
0	0	3.7	1.25	Amazonas	[17]	Attalea speciosa
0	0	9.2	3.5	Amazonas	[17]	Attalea speciosa
0	0	7.6	2.5	Amazonas	[17]	Attalea speciosa
0	0	6	2.25	Amazonas	[17]	Attalea speciosa
0	0	8	2.25	Amazonas	[17]	Attalea speciosa
0	0	5	2	Roraima	[17]	Attalea maripa
1	1	5.2	1.75	Roraima	[17]	Attalea maripa
0	0	6.9	1.75	Roraima	[17]	Attalea maripa
1	1	5.5	1.75	Roraima	[17]	Attalea maripa
0	0	4.6	2	Roraima	[17]	Attalea maripa
0	0	5.4	1	Roraima	[17]	Attalea maripa
0	0	6	1.25	Roraima	[17]	Attalea maripa
0	0	6	2	Roraima	[17]	Attalea maripa
0	0	5.5	1.75	Roraima	[17]	Attalea maripa
0	0	5	2.25	Roraima	[17]	Attalea maripa
0	0	8.2	1.75	Roraima	[17]	Attalea maripa
1	1	4.8	1.5	Roraima	[17]	Attalea maripa
0	0	4.5	1.75	Roraima	[17]	Attalea maripa
0	0	6.2	1.5	Roraima	[17]	Attalea maripa
0	0	7.4	1.75	Roraima	[17]	Attalea maripa
0	0	4.2	1	Roraima	[17]	Attalea maripa
0	0	3.1	0.75	Roraima	[17]	Attalea maripa
0	0	5	1.5	Roraima	[17]	Attalea maripa
0	0	9.3	1.5	Roraima	[17]	Attalea maripa
1	1	10.8	1.25	Roraima	[17]	Attalea maripa
0	0	9.2	1	Roraima	[17]	Attalea maripa
0	0	3.7	1.25	Roraima	[17]	Attalea maripa
0	0	6.2	0.75	Roraima	[17]	Attalea maripa
0	0	9.1	1	Roraima	[17]	Attalea maripa
0	0	6	1.25	Roraima	[17]	Attalea maripa
0	0	4.5	1.5	Roraima	[17]	Attalea maripa
1	1	5.8	3	Roraima	[17]	Attalea maripa
0	0	5.1	1	Roraima	[17]	Attalea maripa
0	0	5.9	0.75	Roraima	[17]	Attalea maripa
1	1	6.7	0.75	Roraima	[17]	Attalea maripa
0	0	4.1	0.75	Roraima	[17]	Attalea maripa
0	0	4.9	1.5	Roraima	[17]	Attalea maripa
0	0	4.15	1.5	Roraima	[17]	Attalea maripa
0	0	5.9	1.75	Roraima	[17]	Attalea maripa
0	0	5.1	1.25	Roraima	[17]	Attalea maripa
0	0	4.9	1.25	Roraima	[17]	Attalea maripa
0	0	3.8	1.25	Roraima	[17]	Attalea maripa
0	0	5	0.75	Tocantins	This study	Attalea speciosa
0	0	6	0.75	Tocantins	This study	Attalea speciosa
0	0	3.5	0.25	Tocantins	This study	Attalea speciosa
0	0	4.8	0.25	Tocantins	This study	Attalea speciosa
0	0	5.3	0.25	Tocantins	This study	Attalea speciosa
0	0	5	0.5	Tocantins	This study	Attalea speciosa
0	0	6	0.75	Tocantins	This study	Attalea speciosa
0	0	4	0.75	Tocantins	This study	Attalea maripa
0	0	5.1	2.5	Tocantins	This study	Attalea maripa
0	0	3.4	0.5	Tocantins	This study	Attalea maripa
0	0	5.8	0.75	Tocantins	This study	Attalea speciosa
0	0	5.5	0.5	Tocantins	This study	Attalea speciosa
0	0	5.5	0.25	Tocantins	This study	Attalea speciosa
0	0	6	0.5	Tocantins	This study	Attalea speciosa
0	0	5.6	1	Tocantins	This study	Attalea speciosa
0	0	5.4	0.75	Tocantins	This study	Attalea speciosa
0	0	4.47	0.25	Tocantins	This study	Attalea maripa
0	0	4.47	0.25	Tocantins	This study	Attalea maripa
0	0	6	0.5	Tocantins	This study	Attalea maripa
0	0	4.85	0.5	Tocantins	This study	Attalea maripa
0	0	3.89	1	Tocantins	This study	Attalea maripa
0	0	3.147	0.5	Tocantins	This study	Attalea maripa
0	0	4.23	0.5	Tocantins	This study	Attalea maripa
0	0	3.35	1	Tocantins	This study	Attalea maripa
0	0	5.082	0.75	Tocantins	This study	Attalea maripa
0	0	6.042	0.25	Tocantins	This study	Attalea maripa
0	0	8	0.5	Tocantins	This study	Attalea maripa
0	0	3.974	1	Tocantins	This study	Attalea maripa
0	0	5	0.75	Tocantins	This study	Attalea speciosa
0	0	7	0.75	Tocantins	This study	Attalea speciosa
0	0	4	0.25	Tocantins	This study	Attalea speciosa
0	0	6	0.5	Tocantins	This study	Attalea speciosa
0	0	5.262	0.5	Tocantins	This study	Attalea maripa
0	0	6.279	0.75	Tocantins	This study	Attalea maripa
0	0	5.343	1	Tocantins	This study	Attalea speciosa
0	0	3.79	2.25	Tocantins	This study	Attalea speciosa
0	0	6.154	1.25	Tocantins	This study	Attalea speciosa
0	0	6.738	0.5	Tocantins	This study	Attalea speciosa
0	0	5.455	0.5	Tocantins	This study	Attalea maripa
0	0	5.891	0.25	Tocantins	This study	Attalea speciosa
1	1	6.538	0.5	Tocantins	This study	Attalea speciosa
1	2	5.71	0.75	Tocantins	This study	Attalea speciosa
1	3	6.71	1.25	Tocantins	This study	Attalea speciosa
0	0	6.317	1.5	Tocantins	This study	Attalea speciosa
0	0	4.632	0.25	Tocantins	This study	Attalea maripa
0	0	3.7	0.5	Tocantins	This study	Attalea speciosa
0	0	4.8	0.25	Tocantins	This study	Attalea speciosa
0	0	4.5	0.5	Tocantins	This study	Attalea speciosa
0	0	5	1.25	Tocantins	This study	Attalea speciosa
0	0	4.4	1	Tocantins	This study	Attalea speciosa
0	0	5.8	1	Tocantins	This study	Attalea speciosa
0	0	5	0.75	Tocantins	This study	Attalea speciosa
0	0	5.5	0.75	Tocantins	This study	Attalea speciosa
0	0	5.5	1	Tocantins	This study	Attalea speciosa
0	0	5.7	2	Tocantins	This study	Attalea speciosa
0	0	5.4	2.25	Tocantins	This study	Attalea speciosa
0	0	6.5	0.75	Tocantins	This study	Attalea speciosa
0	0	5.5	0.25	Tocantins	This study	Attalea speciosa
0	0	3	1.5	Tocantins	This study	Attalea maripa
0	0	3.8	0.25	Tocantins	This study	Attalea maripa
0	0	4.5	1	Tocantins	This study	Attalea maripa
0	0	6	1.75	Tocantins	This study	Attalea speciosa
0	0	4.5	1	Tocantins	This study	Attalea maripa
0	0	4	0.25	Tocantins	This study	Attalea speciosa
0	0	3	1	Tocantins	This study	Attalea speciosa
0	0	4.5	0.25	Tocantins	This study	Attalea speciosa
0	0	4	0.25	Tocantins	This study	Attalea speciosa
0	0	4.2	0.25	Tocantins	This study	Attalea speciosa
0	0	4.5	0.5	Tocantins	This study	Attalea speciosa
0	0	3.8	0.5	Tocantins	This study	Attalea speciosa
0	0	4.5	0.75	Tocantins	This study	Attalea speciosa
0	0	4	0.75	Tocantins	This study	Attalea speciosa
0	0	4.8	0.5	Tocantins	This study	Attalea speciosa
0	0	4	0.25	Tocantins	This study	Attalea speciosa
1	2	6.5	0.5	Tocantins	This study	Attalea speciosa
0	0	7	0.75	Tocantins	This study	Attalea speciosa
1	1	6.5	0.75	Tocantins	This study	Attalea speciosa
1	4	6.5	1	Tocantins	This study	Attalea speciosa
1	2	6.5	1	Tocantins	This study	Attalea speciosa
0	0	6	0.75	Tocantins	This study	Attalea speciosa
1	2	4.5	1.25	Tocantins	This study	Attalea speciosa
1	1	5	1	Tocantins	This study	Attalea speciosa
1	4	4.5	1	Tocantins	This study	Attalea speciosa
0	0	5	1	Tocantins	This study	Attalea speciosa
0	0	3	1.25	Tocantins	This study	Attalea speciosa
1	1	4.5	0.75	Tocantins	This study	Attalea speciosa
0	0	6.276	0.5	Tocantins	This study	Attalea maripa
0	0	6.411	0.75	Tocantins	This study	Attalea maripa
0	0	7.076	0.5	Tocantins	This study	Attalea maripa
0	0	7.132	1	Tocantins	This study	Attalea maripa
0	0	5.968	0.5	Tocantins	This study	Attalea maripa
0	0	5.999	0.75	Tocantins	This study	Attalea maripa
0	0	5.18	0.5	Tocantins	This study	Attalea maripa
0	0	7.248	1.25	Tocantins	This study	Attalea maripa
0	0	5.783	1	Tocantins	This study	Attalea maripa
0	0	7.393	0.5	Tocantins	This study	Attalea maripa
0	0	2.882	0.5	Tocantins	This study	Attalea maripa
0	0	7.961	0.75	Tocantins	This study	Attalea maripa
0	0	6.086	0.5	Tocantins	This study	Attalea maripa
0	0	7.022	1	Tocantins	This study	Attalea maripa
1	3	5.36	1.5	Tocantins	This study	Attalea maripa
0	0	7.836	1.25	Tocantins	This study	Attalea maripa
0	0	7.425	0.75	Tocantins	This study	Attalea maripa
0	0	6.051	0.5	Tocantins	This study	Attalea speciosa
0	0	6.671	0.75	Tocantins	This study	Attalea speciosa
0	0	6.833	0.5	Tocantins	This study	Attalea maripa
0	0	7.526	0.5	Tocantins	This study	Attalea maripa
0	0	5.624	0.25	Tocantins	This study	Attalea maripa
0	0	6.995	0.75	Tocantins	This study	Attalea speciosa
0	0	6.979	0.5	Tocantins	This study	Attalea speciosa
1	1	6.267	0.75	Tocantins	This study	Attalea speciosa
0	0	4.1	0.25	Tocantins	This study	Attalea speciosa
0	0	5.7	0.25	Tocantins	This study	Attalea speciosa
0	0	6.3	1.25	Tocantins	This study	Attalea speciosa
0	0	4.3	0.25	Tocantins	This study	Attalea speciosa
0	0	4.8	0.25	Tocantins	This study	Attalea speciosa
0	0	3.2	0.25	Tocantins	This study	Attalea speciosa
0	0	4.5	0.5	Tocantins	This study	Attalea speciosa
0	0	4.4	0.5	Tocantins	This study	Attalea speciosa
0	0	4.3	0.25	Tocantins	This study	Attalea speciosa
0	0	4.5	0.25	Tocantins	This study	Attalea maripa
0	0	4.3	0.25	Tocantins	This study	Attalea speciosa
0	0	3.2	0.5	Tocantins	This study	Attalea speciosa
0	0	4.6	1	Tocantins	This study	Attalea speciosa
0	0	5.8	1	Tocantins	This study	Attalea speciosa
0	0	6.314	1	Tocantins	This study	Attalea speciosa
0	0	7.085	1	Tocantins	This study	Attalea speciosa
0	0	3.604	0.25	Tocantins	This study	Attalea speciosa
0	0	7.644	0.5	Tocantins	This study	Attalea speciosa
0	0	4.25	0.25	Tocantins	This study	Attalea maripa
0	0	5.5	2.75	Tocantins	This study	Attalea speciosa
0	0	4.06	0.5	Tocantins	This study	Attalea speciosa
0	0	4.32	0.75	Tocantins	This study	Attalea maripa
0	0	4.452	0.75	Tocantins	This study	Attalea speciosa
0	0	4.296	0.5	Tocantins	This study	Attalea speciosa
0	0	8.329	0.5	Tocantins	This study	Attalea speciosa
0	0	5.548	0.5	Tocantins	This study	Attalea speciosa
0	0	7.585	0.75	Tocantins	This study	Attalea maripa
0	0	3.898	0.75	Tocantins	This study	Attalea speciosa
0	0	2.5	0.5	Tocantins	This study	Attalea speciosa
0	0	2.5	0.75	Tocantins	This study	Attalea maripa
0	0	6	0.75	Tocantins	This study	Attalea speciosa
0	0	3	1.5	Tocantins	This study	Attalea speciosa
0	0	4.4	1.5	Tocantins	This study	Attalea speciosa
0	0	3.2	1.75	Tocantins	This study	Attalea speciosa
0	0	5	0.75	Tocantins	This study	Attalea speciosa
0	0	5.5	0.5	Tocantins	This study	Attalea speciosa
0	0	4	0.5	Tocantins	This study	Attalea speciosa
0	0	5.5	1.5	Tocantins	This study	Attalea speciosa
0	0	4.6	1.25	Tocantins	This study	Attalea speciosa
0	0	5	3	Tocantins	This study	Attalea speciosa
0	0	3.2	1.25	Tocantins	This study	Attalea speciosa
0	0	4.2	2	Tocantins	This study	Attalea speciosa
0	0	3.3	0.75	Tocantins	This study	Attalea speciosa
0	0	4.8	1	Tocantins	This study	Attalea speciosa
0	0	4.3	1.5	Tocantins	This study	Attalea speciosa
0	0	3.9	0.25	Tocantins	This study	Attalea speciosa
0	0	5	1.5	Tocantins	This study	Attalea speciosa
1	1	7.269	0.5	Tocantins	This study	Attalea speciosa
0	0	6.246	0.75	Tocantins	This study	Attalea speciosa
0	0	7.625	1	Tocantins	This study	Attalea speciosa
0	0	5.267	0.25	Tocantins	This study	Attalea speciosa
0	0	4.968	0.5	Tocantins	This study	Attalea speciosa
0	0	5.216	0.25	Tocantins	This study	Attalea speciosa
0	0	5.274	0.5	Tocantins	This study	Attalea speciosa
0	0	6.042	0.75	Tocantins	This study	Attalea speciosa
0	0	2.14	0.25	Tocantins	This study	Attalea speciosa
0	0	4.789	0.25	Tocantins	This study	Attalea speciosa
0	0	5.24	0.5	Tocantins	This study	Attalea speciosa
0	0	2.985	0.5	Tocantins	This study	Attalea speciosa
0	0	2.986	0.25	Tocantins	This study	Attalea speciosa
0	0	2.5	0.5	Tocantins	This study	Attalea speciosa
0	0	5.5	0.5	Tocantins	This study	Attalea speciosa
0	0	2	0.5	Tocantins	This study	Attalea speciosa
0	0	4.5	0.75	Tocantins	This study	Attalea speciosa
0	0	3.5	0.5	Tocantins	This study	Attalea speciosa
0	0	4.5	0.75	Tocantins	This study	Attalea speciosa
0	0	3.5	0.25	Tocantins	This study	Attalea speciosa
0	0	2	0.5	Tocantins	This study	Attalea speciosa
0	0	3.5	0.5	Tocantins	This study	Attalea speciosa
0	0	6	0.5	Tocantins	This study	Attalea speciosa
0	0	5	0.5	Tocantins	This study	Attalea speciosa
1	1	4	0.75	Tocantins	This study	Attalea speciosa
0	0	5	0.5	Tocantins	This study	Attalea speciosa
0	0	6	0.5	Tocantins	This study	Attalea speciosa
0	0	5.5	1	Tocantins	This study	Attalea speciosa
0	0	5	0.75	Tocantins	This study	Attalea speciosa
0	0	4.9	0.75	Tocantins	This study	Attalea speciosa
1	1	6.609	1.5	Tocantins	This study	Attalea speciosa
0	0	7.557	0.5	Tocantins	This study	Attalea speciosa
0	0	6.396	1	Tocantins	This study	Attalea speciosa
0	0	4.906	0.25	Tocantins	This study	Attalea speciosa
0	0	5.18	0.25	Tocantins	This study	Attalea speciosa
0	0	4.41	0.75	Tocantins	This study	Attalea speciosa
0	0	5.05	0.25	Tocantins	This study	Attalea speciosa
0	0	3.973	0.5	Tocantins	This study	Attalea speciosa
0	0	4.61	0.5	Tocantins	This study	Attalea speciosa
0	0	2.48	0.5	Tocantins	This study	Attalea speciosa
0	0	5.913	1.25	Tocantins	This study	Attalea speciosa
0	0	7.45	0.5	Tocantins	This study	Attalea speciosa
0	0	5.127	0.25	Tocantins	This study	Attalea speciosa
0	0	4.22	0.25	Tocantins	This study	Attalea speciosa
0	0	4.77	0.25	Tocantins	This study	Attalea speciosa
0	0	2.03	0.25	Tocantins	This study	Attalea speciosa
0	0	4.15	0.25	Tocantins	This study	Attalea speciosa
0	0	2.9	0.25	Tocantins	This study	Attalea speciosa
0	0	3.13	0.25	Tocantins	This study	Attalea speciosa
0	0	5.78	0.25	Tocantins	This study	Attalea speciosa
0	0	1.74	0.25	Tocantins	This study	Attalea speciosa
0	0	4.57	0.5	Tocantins	This study	Attalea speciosa
0	0	5.2	1	Tocantins	This study	Attalea speciosa
0	0	2.98	0.5	Tocantins	This study	Attalea speciosa
0	0	3.33	0.5	Tocantins	This study	Attalea speciosa
0	0	4.78	0.5	Tocantins	This study	Attalea speciosa
0	0	4.43	0.5	Tocantins	This study	Attalea speciosa
0	0	5.11	0.5	Tocantins	This study	Attalea speciosa
0	0	3.92	0.25	Tocantins	This study	Attalea speciosa
0	0	3	1.75	Tocantins	This study	Attalea speciosa
0	0	7.14	0.5	Tocantins	This study	Attalea speciosa
0	0	3	0.75	Tocantins	This study	Attalea speciosa
0	0	3	0.75	Tocantins	This study	Attalea speciosa
0	0	4	1.5	Tocantins	This study	Attalea speciosa
0	0	3	0.75	Tocantins	This study	Attalea speciosa
0	0	5.5	1	Tocantins	This study	Attalea speciosa
0	0	5.7	0.25	Tocantins	This study	Attalea speciosa
0	0	4.5	0.5	Tocantins	This study	Attalea speciosa
0	0	2	0.75	Tocantins	This study	Attalea speciosa
0	0	2	1	Tocantins	This study	Attalea speciosa
0	0	4.2	1	Tocantins	This study	Attalea speciosa
1	2	3.65	0.75	Tocantins	This study	Attalea maripa
0	0	3.15	1.25	Tocantins	This study	Attalea maripa
0	0	3.15	2	Tocantins	This study	Attalea maripa
0	0	2.65	1.75	Tocantins	This study	Attalea maripa
0	0	3.15	2	Tocantins	This study	Attalea maripa
0	0	3.15	1.75	Tocantins	This study	Attalea maripa
0	0	3.35	1.25	Tocantins	This study	Attalea maripa
0	0	3.15	1.25	Tocantins	This study	Attalea maripa
0	0	4.85	0.75	Tocantins	This study	Attalea maripa
0	0	3.65	0.5	Tocantins	This study	Attalea maripa
0	0	3.25	0.5	Tocantins	This study	Attalea maripa
0	0	4.65	0.5	Tocantins	This study	Attalea maripa
0	0	3.85	0.5	Tocantins	This study	Attalea maripa
0	0	4.15	0.5	Tocantins	This study	Attalea maripa
0	0	3.05	0.5	Tocantins	This study	Attalea maripa
0	0	5.65	0.5	Tocantins	This study	Attalea maripa
0	0	4.15	0.25	Tocantins	This study	Attalea maripa
0	0	5	1	Tocantins	This study	Attalea speciosa
0	0	4	0.75	Tocantins	This study	Attalea maripa
0	0	4	0.75	Tocantins	This study	Attalea speciosa
0	0	5	1	Tocantins	This study	Attalea speciosa
0	0	3	0.75	Tocantins	This study	Attalea maripa
0	0	3	0.5	Tocantins	This study	Attalea speciosa
0	0	3	0.25	Tocantins	This study	Attalea speciosa
0	0	3	0.5	Tocantins	This study	Attalea maripa
0	0	3.5	0.75	Tocantins	This study	Attalea speciosa
0	0	4.5	0.75	Tocantins	This study	Attalea maripa
0	0	1.5	0.75	Tocantins	This study	Attalea maripa
0	0	3	0.75	Tocantins	This study	Attalea maripa
0	0	6	1.75	Tocantins	This study	Attalea maripa
0	0	3	0.5	Tocantins	This study	Attalea maripa
0	0	2	1.25	Tocantins	This study	Attalea maripa
0	0	4	1.25	Tocantins	This study	Attalea maripa
0	0	2.5	1.5	Tocantins	This study	Attalea maripa
0	0	4.5	0.5	Tocantins	This study	Attalea maripa
0	0	4.5	0.75	Tocantins	This study	Attalea maripa
0	0	2	1	Tocantins	This study	Attalea maripa
0	0	5	1.25	Tocantins	This study	Attalea maripa
0	0	3.95	0.25	Tocantins	This study	Attalea maripa
0	0	5.15	0.5	Tocantins	This study	Attalea maripa
0	0	3.65	0.25	Tocantins	This study	Attalea maripa
0	0	5.15	0.5	Tocantins	This study	Attalea maripa
0	0	3.65	0.25	Tocantins	This study	Attalea maripa
0	0	4.35	0.5	Tocantins	This study	Attalea maripa
0	0	2.85	0.5	Tocantins	This study	Attalea maripa
0	0	4.15	0.5	Tocantins	This study	Attalea maripa
1	1	6.15	1	Tocantins	This study	Attalea maripa
0	0	5.15	1	Tocantins	This study	Attalea maripa
0	0	2.65	0.25	Tocantins	This study	Attalea maripa
0	0	3.15	0.25	Tocantins	This study	Attalea maripa
0	0	2.95	0.25	Tocantins	This study	Attalea maripa
